# Supplementary material for: Functional Gene Network of Prenyltransferases in Arabidopsis thaliana
Source: Molecules. 2019 Dec 12;24(24):4556. doi: 10.3390/molecules24244556 (PMC6943727; doi:10.3390/molecules24244556)
Supplement: Supplementary file 1 [file molecules-24-04556-s001.zip]

Archive with 3 entries (3 files):
- Table S2 GeneExpressionData_EVcorr.xlsx
- Table S1 revised.xlsx
- Figure S1.pdf
