# Supplementary material for: Functional Gene Network of Prenyltransferases in Arabidopsis thaliana
Source: Molecules. 2019 Dec 12;24(24):4556. doi: 10.3390/molecules24244556 (PMC6943727; doi:10.3390/molecules24244556)
Supplement: Supplementary file 1 [file molecules-24-04556-s001.zip › Table S2 GeneExpressionData_EVcorr.xlsx]

## Sheet: Microarray description
	UNIQID	#category	#age	#tissue	#control	#mutant	#timecourse	#description	#alias
	NAME
ATGE_3	3/CTRL_7: ATGE_3_A, ATGE_3_B, ATGE_3_C [AtGenExpress_Plus_1]	Developmental Baseline	1	Root	No	Wt			Col-0
ATGE_9	9/CTRL_7: ATGE_9_A, ATGE_9_B, ATGE_9_C [AtGenExpress_Plus_1]	Developmental Baseline	1.04	Root	No	Wt			Col-0
ATGE_93	93/CTRL_7: ATGE_93_A, ATGE_93_B, ATGE_93_C [AtGenExpress_Plus_5]	Comparison with CAGE	1.03	Root	No	Wt			Col-0
ATGE_94	94/CTRL_7: ATGE_94_A, ATGE_94_B, ATGE_94_C [AtGenExpress_Plus_6]	Development on MS Agar	1	Root	No	Wt			Col-0
ATGE_95	95/CTRL_7: ATGE_95_A, ATGE_95_B, ATGE_95_C [AtGenExpress_Plus_6]	Development on MS Agar	1	Root	No	Wt			Col-0
ATGE_98	98/CTRL_7: ATGE_98_A, ATGE_98_B, ATGE_98_C [AtGenExpress_Plus_6]	Development on MS Agar	1.09	Root	No	Wt			Col-0
ATGE_99	99/CTRL_7: ATGE_99_A, ATGE_99_B, ATGE_99_C [AtGenExpress_Plus_6]	Development on MS Agar	1.09	Root	No	Wt			Col-0
ATGE_2	2/CTRL_7: ATGE_2_A, ATGE_2_B, ATGE_2_C [AtGenExpress_Plus_1]	Developmental Baseline	1	Hypocotyl	No	Wt			Col-0
ATGE_28	28/CTRL_7: ATGE_28_A2, ATGE_28_B2, ATGE_28_C2 [AtGenExpress_Plus_1]	Developmental Baseline	1.1	1st Node	No	Wt			Col-0
ATGE_27	27/CTRL_7: ATGE_27_A, ATGE_27_B, ATGE_27_C [AtGenExpress_Plus_1]	Developmental Baseline	1.1	Stem, 2nd Internode	No	Wt			Col-0
ATGE_1	1/CTRL_7: ATGE_1_A, ATGE_1_B, ATGE_1_C [AtGenExpress_Plus_1]	Developmental Baseline	1	Cotyledon	No	Wt			Col-0
ATGE_5	5/CTRL_7: ATGE_5_A, ATGE_5_B, ATGE_5_C [AtGenExpress_Plus_1]	Developmental Baseline	1	Leaf 1 + 2	No	Wt			Col-0
ATGE_10	10/CTRL_7: ATGE_10_A, ATGE_10_B, ATGE_10_C [AtGenExpress_Plus_1]	Developmental Baseline	1.02	Rosette Leaf 4	No	Wt			Col-0
ATGE_11	11/CTRL_7: ATGE_11_A, ATGE_11_B, ATGE_11_C [AtGenExpress_Plus_1]	Developmental Baseline	1.02	Rosette Leaf 4	No	gl1-T			Col-0
ATGE_12	12/CTRL_7: ATGE_12_A, ATGE_12_B, ATGE_12_C [AtGenExpress_Plus_1]	Developmental Baseline	1.04	Rosette Leaf 2	No	Wt			Col-0
ATGE_13	13/CTRL_7: ATGE_13_A, ATGE_13_B, ATGE_13_C [AtGenExpress_Plus_1]	Developmental Baseline	1.04	Rosette Leaf 4	No	Wt			Col-0
ATGE_14	14/CTRL_7: ATGE_14_A, ATGE_14_B, ATGE_14_C [AtGenExpress_Plus_1]	Developmental Baseline	1.04	Rosette Leaf 6	No	Wt			Col-0
ATGE_15	15/CTRL_7: ATGE_15_A, ATGE_15_B, ATGE_15_C [AtGenExpress_Plus_1]	Developmental Baseline	1.04	Rosette Leaf 8	No	Wt			Col-0
ATGE_16	16/CTRL_7: ATGE_16_A, ATGE_16_B, ATGE_16_C [AtGenExpress_Plus_1]	Developmental Baseline	1.04	Rosette Leaf 10	No	Wt			Col-0
ATGE_17	17/CTRL_7: ATGE_17_A, ATGE_17_B, ATGE_17_C [AtGenExpress_Plus_1]	Developmental Baseline	1.04	Rosette Leaf 12	No	Wt			Col-0
ATGE_18	18/CTRL_7: ATGE_18_A, ATGE_18_B, ATGE_18_C [AtGenExpress_Plus_1]	Developmental Baseline	1.04	Rosette Leaf 12	No	gl1-T			Col-0
ATGE_19	19/CTRL_7: ATGE_19_A, ATGE_19_B, ATGE_19_C [AtGenExpress_Plus_1]	Developmental Baseline	1.04	Leaf 7, Petiole	No	Wt			Col-0
ATGE_20	20/CTRL_7: ATGE_20_A, ATGE_20_B, ATGE_20_C [AtGenExpress_Plus_1]	Developmental Baseline	1.04	Leaf 7, Proximal Half	No	Wt			Col-0
ATGE_21	21/CTRL_7: ATGE_21_A, ATGE_21_B, ATGE_21_C [AtGenExpress_Plus_1]	Developmental Baseline	1.04	Leaf 7, Distal Half	No	Wt			Col-0
ATGE_91	91/CTRL_7: ATGE_91_A, ATGE_91_B, ATGE_91_C [AtGenExpress_Plus_5]	Comparison with CAGE	1.03	Leaf	No	Wt			Col-0
ATGE_25	25/CTRL_7: ATGE_25_A, ATGE_25_B, ATGE_25_C [AtGenExpress_Plus_1]	Developmental Baseline	6.1	Senescing Leaf	No	Wt			Col-0
ATGE_26	26/CTRL_7: ATGE_26_A, ATGE_26_B, ATGE_26_C [AtGenExpress_Plus_1]	Developmental Baseline	1.1	Cauline Leaf	No	Wt			Col-0
ATGE_7	7/CTRL_7: ATGE_7_A2, ATGE_7_B2, ATGE_7_C2 [AtGenExpress_Plus_1]	Developmental Baseline	1	Seedling, Green Parts	No	Wt			Col-0
ATGE_96	96/CTRL_7: ATGE_96_A, ATGE_96_B, ATGE_96_C [AtGenExpress_Plus_6]	Development on MS Agar	1	Seedling, Green Parts	No	Wt			Col-0
ATGE_97	97/CTRL_7: ATGE_97_A, ATGE_97_B, ATGE_97_C [AtGenExpress_Plus_6]	Development on MS Agar	1	Seedling, Green Parts	No	Wt			Col-0
ATGE_100	100/CTRL_7: ATGE_100_A, ATGE_100_B, ATGE_100_C [AtGenExpress_Plus_6]	Development on MS Agar	1.09	Seedling, Green Parts	No	Wt			Col-0
ATGE_101	101/CTRL_7: ATGE_101_A, ATGE_101_B, ATGE_101_C [AtGenExpress_Plus_6]	Development on MS Agar	1.09	Seedling, Green Parts	No	Wt			Col-0
ATGE_22	22/CTRL_7: ATGE_22_A, ATGE_22_B, ATGE_22_C [AtGenExpress_Plus_1]	Developmental Baseline	1.09	Entire Rosette After Transition to Flowering	No	Wt			Col-0
ATGE_23	23/CTRL_7: ATGE_23_A, ATGE_23_B, ATGE_23_C [AtGenExpress_Plus_1]	Developmental Baseline	1.11	Entire Rosette After Transition to Flowering	No	Wt			Col-0
ATGE_24	24/CTRL_7: ATGE_24_A, ATGE_24_B, ATGE_24_C [AtGenExpress_Plus_1]	Developmental Baseline	1.12	Entire Rosette After Transition to Flowering	No	Wt			Col-0
ATGE_87	87/CTRL_7: ATGE_87_A, ATGE_87_B, ATGE_87_C [AtGenExpress_Plus_4]	Phase Change	1	Vegetative Rosette	No	Wt			Col-0
ATGE_89	89/CTRL_7: ATGE_89_A, ATGE_89_B, ATGE_89_C [AtGenExpress_Plus_4]	Phase Change	1.03	Vegetative Rosette	No	Wt			Col-0
ATGE_90	90/CTRL_7: ATGE_90_A, ATGE_90_B, ATGE_90_D [AtGenExpress_Plus_4]	Phase Change	1.09	Vegetative Rosette	No	Wt			Col-0
ATGE_4	4/CTRL_7: ATGE_4_A, ATGE_4_B, ATGE_4_C [AtGenExpress_Plus_1]	Developmental Baseline	1	Shoot Apex, Vegetative + Young Leaves	No	Wt			Col-0
ATGE_6	6/CTRL_7: ATGE_6_A, ATGE_6_B, ATGE_6_C [AtGenExpress_Plus_1]	Developmental Baseline	1	Shoot Apex, Vegetative	No	Wt			Col-0
ATGE_8	8/CTRL_7: ATGE_8_A, ATGE_8_B, ATGE_8_C [AtGenExpress_Plus_1]	Developmental Baseline	1.03	Shoot Apex, Transition	No	Wt			Col-0
ATGE_29	29/CTRL_7: ATGE_29_A2, ATGE_29_B2, ATGE_29_C2 [AtGenExpress_Plus_1]	Developmental Baseline	1.09	Shoot Apex, Inflorescence	No	Wt			Col-0
ATGE_46	46/CTRL_7: ATGE_46_A, ATGE_46_B, ATGE_46_C [AtGenExpress_Plus_1]	Developmental Baseline	1.1	Shoot Apex, Inflorescence	No	clv3-7			Col-0
ATGE_47	47/CTRL_7: ATGE_47_A, ATGE_47_B, ATGE_47_C [AtGenExpress_Plus_1]	Developmental Baseline	1.1	Shoot Apex, Inflorescence	No	lfy-12			Col-0
ATGE_48	48/CTRL_7: ATGE_48_A, ATGE_48_B, ATGE_48_C [AtGenExpress_Plus_1]	Developmental Baseline	1.1	Shoot Apex, Inflorescence	No	ap1-15			Col-0
ATGE_49	49/CTRL_7: ATGE_49_A, ATGE_49_B, ATGE_49_C [AtGenExpress_Plus_1]	Developmental Baseline	1.1	Shoot Apex, Inflorescence	No	ap2-6			Col-0
ATGE_52	52/CTRL_7: ATGE_52_A, ATGE_52_B, ATGE_52_C [AtGenExpress_Plus_1]	Developmental Baseline	1.1	Shoot Apex, Inflorescence	No	ufo-1			Col-0
ATGE_50	50/CTRL_7: ATGE_50_A, ATGE_50_B, ATGE_50_C [AtGenExpress_Plus_1]	Developmental Baseline	1.1	Shoot Apex, Inflorescence	No	ap3-6			Col-0
ATGE_51	51/CTRL_7: ATGE_51_A, ATGE_51_B, ATGE_51_C [AtGenExpress_Plus_1]	Developmental Baseline	1.1	Shoot Apex, Inflorescence	No	ag-12			Col-0
ATGE_31	31/CTRL_7: ATGE_31_A2, ATGE_31_B2, ATGE_31_C2 [AtGenExpress_Plus_1]	Developmental Baseline	1.1	Flower Stage 9	No	Wt			Col-0
ATGE_32	32/CTRL_7: ATGE_32_A2, ATGE_32_B2, ATGE_32_C2 [AtGenExpress_Plus_1]	Developmental Baseline	1.1	Flower Stage 10/11	No	Wt			Col-0
ATGE_33	33/CTRL_7: ATGE_33_A, ATGE_33_B, ATGE_33_C [AtGenExpress_Plus_1]	Developmental Baseline	1.1	Flower Stage 12	No	Wt			Col-0
ATGE_53	53/CTRL_7: ATGE_53_A, ATGE_53_B, ATGE_53_C [AtGenExpress_Plus_1]	Developmental Baseline	1.1	Flower Stage 12	No	clv3-7			Col-0
ATGE_54	54/CTRL_7: ATGE_54_A, ATGE_54_B, ATGE_54_C [AtGenExpress_Plus_1]	Developmental Baseline	1.1	Flower Stage 12	No	lfy-12			Col-0
ATGE_55	55/CTRL_7: ATGE_55_A, ATGE_55_B, ATGE_55_C [AtGenExpress_Plus_1]	Developmental Baseline	1.1	Flower Stage 12	No	ap1-15			Col-0
ATGE_56	56/CTRL_7: ATGE_56_A, ATGE_56_B, ATGE_56_C [AtGenExpress_Plus_1]	Developmental Baseline	1.1	Flower Stage 12	No	ap2-6			Col-0
ATGE_59	59/CTRL_7: ATGE_59_A, ATGE_59_B, ATGE_59_C [AtGenExpress_Plus_1]	Developmental Baseline	1.1	Flower Stage 12	No	ufo-1			Col-0
ATGE_57	57/CTRL_7: ATGE_57_A, ATGE_57_B, ATGE_57_C [AtGenExpress_Plus_1]	Developmental Baseline	1.1	Flower Stage 12	No	ap3-6			Col-0
ATGE_58	58/CTRL_7: ATGE_58_A, ATGE_58_B, ATGE_58_C [AtGenExpress_Plus_1]	Developmental Baseline	1.1	Flower Stage 12	No	ag-12			Col-0
ATGE_39	39/CTRL_7: ATGE_39_A, ATGE_39_B, ATGE_39_C [AtGenExpress_Plus_1]	Developmental Baseline	1.1	Flower Stage 15	No	Wt			Col-0
ATGE_92	92/CTRL_7: ATGE_92_A, ATGE_92_B, ATGE_92_C [AtGenExpress_Plus_5]	Comparison with CAGE	3.7	Flower	No	Wt			Col-0
ATGE_40	40/CTRL_7: ATGE_40_A, ATGE_40_B, ATGE_40_C [AtGenExpress_Plus_1]	Developmental Baseline	1.1	Flowers Stage 15, Pedicels	No	Wt			Col-0
ATGE_34	34/CTRL_7: ATGE_34_A, ATGE_34_B, ATGE_34_C [AtGenExpress_Plus_1]	Developmental Baseline	1.1	Flowers Stage 12, Sepals	No	Wt			Col-0
ATGE_41	41/CTRL_7: ATGE_41_A, ATGE_41_B, ATGE_41_C [AtGenExpress_Plus_1]	Developmental Baseline	1.1	Flowers Stage 15, Sepals	No	Wt			Col-0
ATGE_35	35/CTRL_7: ATGE_35_A, ATGE_35_B, ATGE_35_C [AtGenExpress_Plus_1]	Developmental Baseline	1.1	Flowers Stage 12, Petals	No	Wt			Col-0
ATGE_42	42/CTRL_7: ATGE_42_B, ATGE_42_C, ATGE_42_D [AtGenExpress_Plus_1]	Developmental Baseline	1.1	Flowers Stage 15, Petals	No	Wt			Col-0
ATGE_36	36/CTRL_7: ATGE_36_A, ATGE_36_B, ATGE_36_C [AtGenExpress_Plus_1]	Developmental Baseline	1.1	Flowers Stage 12, Stamens	No	Wt			Col-0
ATGE_43	43/CTRL_7: ATGE_43_A, ATGE_43_B, ATGE_43_C [AtGenExpress_Plus_1]	Developmental Baseline	1.1	Flowers Stage 15, Stamen	No	Wt			Col-0
ATGE_73	73/CTRL_7: ATGE_73_A, ATGE_73_B, ATGE_73_C [AtGenExpress_Plus_2]	Pollen	6.5	Mature Pollen	No	Wt			Col-0
ATGE_37	37/CTRL_7: ATGE_37_A, ATGE_37_B, ATGE_37_C [AtGenExpress_Plus_1]	Developmental Baseline	1.1	Flowers Stage 12, Carpels	No	Wt			Col-0
ATGE_45	45/CTRL_7: ATGE_45_A, ATGE_45_B, ATGE_45_C [AtGenExpress_Plus_1]	Developmental Baseline	1.1	Flowers Stage 15, Carpels	No	Wt			Col-0
ATGE_76	76/CTRL_7: ATGE_76_A, ATGE_76_B, ATGE_76_C [AtGenExpress_Plus_3]	Seed and Silique Development	9.7	Seeds Stage 3 w/ Siliques	No	Wt			Col-0
ATGE_77	77/CTRL_7: ATGE_77_D, ATGE_77_E, ATGE_77_F [AtGenExpress_Plus_3]	Seed and Silique Development	9.7	Seeds Stage 4 w/ Siliques	No	Wt			Col-0
ATGE_78	78/CTRL_7: ATGE_78_D, ATGE_78_E, ATGE_78_F [AtGenExpress_Plus_3]	Seed and Silique Development	9.7	Seeds Stage 5 w/ Siliques	No	Wt			Col-0
ATGE_79	79/CTRL_7: ATGE_79_A, ATGE_79_B, ATGE_79_C [AtGenExpress_Plus_3]	Seed and Silique Development	9.7	Seeds Stage 6 w/o Siliques	No	Wt			Col-0
ATGE_81	81/CTRL_7: ATGE_81_A, ATGE_81_B, ATGE_81_C [AtGenExpress_Plus_3]	Seed and Silique Development	9.7	Seeds Stage 7 w/o Siliques	No	Wt			Col-0
ATGE_82	82/CTRL_7: ATGE_82_A, ATGE_82_B, ATGE_82_C [AtGenExpress_Plus_3]	Seed and Silique Development	9.7	Seeds Stage 8 w/o Siliques	No	Wt			Col-0
ATGE_83	83/CTRL_7: ATGE_83_A, ATGE_83_B, ATGE_83_C [AtGenExpress_Plus_3]	Seed and Silique Development	9.7	Seeds Stage 9 w/o Siliques	No	Wt			Col-0
ATGE_84	84/CTRL_7: ATGE_84_A, ATGE_84_B, ATGE_84_D [AtGenExpress_Plus_3]	Seed and Silique Development	9.7	Seeds Stage 10 w/o Siliques	No	Wt			Col-0

## Sheet: guide_PrenylPP
	at5g58782	at5g47770	at5g16440	at4g38460	at3g29430	at3g20160	at3g14530	at1g49530	at2g18620	at4g36810	at5g58770	at3g32040	at1g17050	at2g17570	at2g34630	at4g17190	at5g60500	at5g58784	at5g58780	at3g02780	at1g78510	at2g18640	at2g23400	at2g23410	at2g23800
ATGE_3	2.48101	11.2885	9.07114	6.00405	6.91535	2.81625	7.38376	5.1173	3.97329	7.26618	3.93371	5.94269	7.38785	6.84916	8.18371	9.45166	3.73899	4.93725	2.94141	11.2803	4.07315	2.6119	3.50419	3.20739	2.9857
ATGE_9	2.31849	11.3556	9.02856	6.33281	8.23084	3.79021	6.93788	4.85327	2.99946	7.13808	4.4178	6.57145	7.35977	7.0709	7.6929	9.45638	3.74774	5.41677	2.89879	11.5742	4.40454	2.62073	3.58459	4.45213	2.81408
ATGE_93	2.53381	10.8924	8.90332	7.79626	4.99385	6.22229	7.56049	3.53595	3.59475	7.49562	6.99937	6.68125	8.76114	6.85076	8.92943	8.95962	3.69018	5.88091	5.82878	11.4539	6.02062	3.80679	3.68524	5.81363	2.85485
ATGE_94	2.66869	10.7326	8.41597	8.10565	3.88672	4.53017	7.15577	4.48496	2.67186	7.32281	7.75235	5.72191	8.67447	7.32198	8.55257	8.78416	3.9223	5.43944	3.33614	11.0052	6.51204	2.89019	3.55942	4.88181	2.93797
ATGE_95	2.85457	10.5065	8.59213	7.90676	3.91189	4.80646	7.24856	4.26165	3.3966	7.19048	7.77318	6.43513	8.82703	6.77798	8.65584	8.69746	3.81772	5.43352	4.0899	11.0795	6.27167	3.30277	4.0142	5.21272	3.15827
ATGE_98	2.50853	9.96618	8.02137	7.51446	3.68153	3.34572	5.42877	4.52971	2.16736	7.29647	7.10904	5.93652	8.401	7.51472	8.22135	7.95208	3.78711	3.91707	3.09385	10.7867	5.99375	2.71447	3.58562	3.7793	3.08337
ATGE_99	2.43925	10.1293	8.12889	7.64496	4.2064	3.82486	6.23293	4.16982	2.55716	6.99807	7.22792	6.82716	8.89546	7.14181	8.44291	8.25862	3.63571	4.12647	3.44502	11.1346	6.18468	2.7849	3.76861	3.89197	2.89724
ATGE_2	2.53409	9.93	8.19608	8.09531	3.65187	2.65723	3.98328	5.1148	2.75174	8.25591	4.63131	3.57062	7.98068	6.20051	7.82813	8.5854	3.74546	2.33013	6.08274	9.40724	5.95282	2.53921	3.64196	1.92554	3.02951
ATGE_28	2.37459	9.63305	8.25464	8.57095	3.27375	2.59839	3.7411	4.80012	2.16057	8.89462	7.20523	3.57266	8.21008	6.28599	7.40556	8.49423	4.39524	2.34281	2.79425	9.1954	6.62589	2.44549	3.43279	1.92968	3.22472
ATGE_27	2.57204	9.49539	7.85266	8.52602	3.72326	2.88382	3.69975	4.23033	2.21307	8.55617	7.78876	3.73856	8.32159	6.8468	6.90517	7.67081	5.28409	2.4351	3.36459	9.32187	7.30261	2.77265	4.10612	2.14698	3.16879
ATGE_1	2.69118	9.06119	7.84127	9.63376	3.89102	2.88581	3.8187	4.07426	2.29069	9.51042	9.81936	3.86841	10.1513	5.97699	7.79901	7.37354	4.4046	2.55493	3.31278	9.58143	8.23037	2.93729	4.15788	2.17297	3.76552
ATGE_5	2.73012	9.78437	8.18583	7.98855	4.07285	3.37503	4.26006	4.3551	2.33511	10.0497	7.24603	3.96611	10.2157	5.57837	8.06406	8.6713	4.67902	2.62263	3.67087	9.87353	7.49752	3.0358	4.14715	2.29411	3.5882
ATGE_10	2.62082	9.82575	8.21347	7.89165	3.90133	3.18888	4.53922	3.98508	2.26324	9.99983	6.52252	3.90224	9.9251	5.13898	8.24837	8.83822	4.36199	2.70264	3.32785	9.71505	7.23742	2.84846	4.02286	2.17441	3.2901
ATGE_11	2.63327	9.70034	8.28847	8.58173	3.8528	3.10457	3.81591	3.21178	2.26778	9.81628	6.12437	3.78989	9.17502	5.60008	7.82352	8.63115	4.44095	2.93755	3.26812	9.68183	7.14823	2.87607	4.08012	2.24531	3.25423
ATGE_12	2.52992	8.58946	7.42106	9.96159	3.56098	2.77484	3.41897	5.06667	2.13636	9.20905	8.58923	3.92723	9.25179	6.66796	7.39365	6.55603	4.12206	2.4239	3.05289	9.33718	7.73439	2.79471	3.82936	2.06568	3.17932
ATGE_13	2.63197	8.95938	7.80434	9.72223	3.78929	2.8587	3.82201	4.69987	2.24028	9.01708	9.45812	3.89671	9.59108	6.1643	7.32252	7.28545	4.36577	2.66596	3.27399	9.39241	7.80187	2.90829	4.19937	2.2093	3.2766
ATGE_14	2.71967	9.29973	7.96778	9.77144	3.94886	3.11035	3.89367	4.18164	2.29281	9.2613	9.51084	4.08126	9.74272	6.19557	7.46032	7.34775	4.67584	2.62614	3.49995	9.50363	7.59259	2.93272	4.32654	2.16546	3.32644
ATGE_15	2.6172	9.65626	8.2485	9.37212	3.87317	3.18472	4.27694	4.30155	2.25378	9.54083	8.87456	3.94091	9.56078	5.85669	7.61812	8.09967	4.50908	2.52271	3.24077	9.69437	7.28374	2.80935	4.1055	2.09359	3.20315
ATGE_16	2.73025	9.8666	8.18058	9.0286	3.9064	3.04172	4.39017	3.88344	2.31281	9.48883	7.95882	4.14296	9.31632	5.75452	7.51981	8.37571	4.68653	2.54974	3.62612	9.71863	6.94099	3.04735	4.21334	2.23389	3.48161
ATGE_17	2.57214	9.92278	8.21531	8.43121	3.79173	3.08653	5.69435	3.10412	2.33274	9.98937	6.44236	4.14345	8.92914	5.34664	7.69869	8.772	4.3233	2.79849	3.55537	9.75156	6.4742	2.81797	4.01522	2.10336	3.25332
ATGE_18	2.65883	9.81318	8.09415	8.45795	3.94891	3.09068	5.39051	3.71576	2.26894	9.89965	7.95037	3.85324	9.62621	5.37782	8.2259	8.76555	4.48783	2.52243	3.30401	9.6701	7.37357	2.83982	4.09633	2.09748	3.32472
ATGE_19	2.57858	9.50159	8.42014	8.92224	3.96522	2.84782	3.89897	4.8847	2.2529	9.15071	7.04099	3.77349	8.45725	6.22277	7.40485	8.62325	4.45424	2.31002	3.2565	9.56089	6.71516	2.87236	4.12078	2.12928	3.17907
ATGE_20	2.69292	9.44529	8.10488	9.36694	3.98262	3.10598	3.97261	4.28457	2.32077	9.55232	9.08237	3.88569	9.52419	5.96373	7.59817	8.08548	5.2167	2.57645	3.73578	9.73713	7.50658	3.0401	4.35628	2.19985	3.18911
ATGE_21	2.60893	9.37575	7.93495	9.63714	3.91459	3.27238	3.90582	4.6276	2.27662	9.4221	9.3539	3.8887	9.53896	6.31532	7.44335	7.70131	4.81406	2.52326	3.3276	9.62173	7.51767	3.20068	4.30886	2.15348	3.16144
ATGE_91	2.56789	9.75514	7.93974	8.43626	3.87325	2.8641	3.82856	3.57331	2.28277	9.81781	6.75506	3.86624	9.58089	6.18784	7.67462	8.53195	4.35526	2.57362	3.43186	9.42748	7.34803	2.8734	4.01255	2.13885	3.30663
ATGE_25	2.50741	7.3261	7.06446	9.27878	3.36683	2.72341	3.36691	5.25288	2.08154	8.43495	7.95783	3.70143	8.19686	7.3213	8.13027	6.09272	3.71236	2.39397	2.74045	8.94378	7.94318	2.44911	3.62253	2.146	3.04277
ATGE_26	2.54794	8.29999	7.19495	9.7674	3.73938	2.77528	3.84786	4.44747	2.21244	9.21172	10.5658	3.76949	9.67629	6.8419	7.95274	6.91258	4.4474	2.47238	3.25267	9.52101	8.73374	2.77077	4.10156	2.09812	3.1151
ATGE_7	2.55459	9.72885	7.82086	8.47786	3.91313	2.7935	4.96232	3.3124	2.24486	10.3043	9.59433	3.71578	10.472	5.0914	8.51187	8.48271	4.33013	2.57809	3.16358	9.78729	8.21358	2.76475	3.97971	2.07005	3.4122
ATGE_96	2.50637	9.2974	7.75636	8.31332	3.48206	2.80137	3.76138	4.8291	2.20283	8.891	8.91141	3.63836	9.72633	6.78863	7.77258	7.53741	3.99575	2.54404	3.0866	9.37734	7.20864	2.70266	3.79067	2.03203	3.24074
ATGE_97	2.47418	9.33379	7.90756	8.76589	3.65222	2.74534	3.71123	3.84092	2.18482	9.17581	9.48038	3.61089	9.65682	5.87395	7.82829	7.85976	3.95667	2.41492	3.02738	9.69244	7.39695	2.75256	3.71855	2.03661	3.17409
ATGE_100	2.63796	9.18982	7.58891	8.54806	3.50611	2.73329	3.56306	4.42554	2.19941	8.85294	8.68022	3.62652	9.02909	6.59881	7.16592	7.23919	4.09538	2.45368	3.00272	9.14941	7.0822	2.69844	3.77005	2.00619	3.52411
ATGE_101	2.52707	9.08893	7.50432	8.6509	3.38346	2.78515	3.57136	4.49874	2.15199	8.96322	9.45705	3.64919	9.49389	6.16692	7.56038	7.46222	4.26119	2.37047	2.99857	9.17411	7.61356	2.70469	3.7552	1.95315	4.10202
ATGE_22	2.5847	9.37034	7.99282	9.08128	3.80975	2.85228	4.00041	3.7042	2.25888	9.36997	7.63856	3.72109	8.61464	5.75696	7.48263	8.43054	4.3977	2.61235	3.20137	9.43134	6.77517	2.88942	4.06727	2.07187	3.51987
ATGE_23	2.55095	9.52302	7.98912	9.20278	3.83618	2.96979	4.51571	3.87005	2.24397	9.49473	8.43413	3.7393	9.43706	5.64411	7.76316	8.35923	4.5132	2.50658	3.18835	9.52575	7.61487	2.79759	4.07446	2.07902	3.38464
ATGE_24	2.59579	9.45931	7.76806	9.09082	3.87678	2.83338	3.95503	3.76041	2.25111	9.35415	8.81525	3.79524	9.12833	5.64421	7.88652	8.25783	4.58717	2.49669	3.38286	9.23938	7.59642	2.85569	4.19324	2.09717	3.77656
ATGE_87	2.58113	9.61091	8.08405	8.55231	3.72779	2.89846	5.13357	3.26563	2.27644	10.0475	8.29856	3.6731	10.3249	5.4078	7.96158	8.6887	4.1887	2.51326	3.2014	9.69813	7.41238	2.94407	3.98888	2.14574	3.52831
ATGE_89	2.48514	9.86898	8.16247	7.6236	3.66072	2.77364	5.05263	3.98694	2.22839	9.92847	4.58372	3.66587	9.44825	5.62173	8.02062	9.11744	4.08742	2.45599	3.08829	9.62145	6.60131	2.78419	3.7108	2.03267	3.23851
ATGE_90	2.58506	9.70662	8.29406	7.3426	3.70282	2.80981	5.6119	4.27039	2.26439	9.79594	4.11556	3.67329	8.89099	5.86345	8.07263	9.25496	4.17922	2.4897	3.14215	9.529	6.05411	2.81914	3.83856	2.07731	3.30094
ATGE_4	2.57333	9.9632	8.5644	7.08748	3.68961	2.74719	6.79513	4.44497	2.27089	9.8896	3.55377	3.64828	8.34922	5.46753	8.38758	9.43222	4.16356	2.47399	3.04142	9.63749	5.91769	2.76292	3.81943	2.04212	3.20276
ATGE_6	2.55326	10.0766	8.60196	7.14479	3.64532	2.7129	7.52315	4.82301	2.39196	9.30479	3.64145	3.73296	7.25733	5.7369	8.53061	9.51236	4.04703	2.52221	2.9796	9.45174	5.07827	2.96493	3.77689	2.0171	3.19401
ATGE_8	2.48682	10.224	8.47367	7.31321	3.68696	2.8025	6.15473	4.8718	2.22731	8.63149	3.48885	3.53259	6.85698	6.09037	8.43869	9.78966	3.79753	2.43925	2.86053	9.27247	5.27577	2.76422	3.55844	2.0812	3.01692
ATGE_29	2.51142	10.1308	8.31419	6.91739	3.52105	2.63359	3.52309	4.83185	2.16903	8.67313	3.21106	3.44947	7.10188	5.74232	8.59002	9.61966	3.80106	2.35803	2.849	9.16786	5.4798	2.58525	3.57136	2.01995	3.3203
ATGE_46	2.49925	10.149	8.19056	6.73246	3.56269	2.67706	4.12014	5.08935	2.09481	8.46209	3.15567	3.53616	6.98056	6.01384	8.40137	9.76331	3.85021	2.34403	2.90572	9.1173	5.58163	2.50391	3.67388	1.93953	3.1601
ATGE_47	2.53144	10.3204	8.0734	6.91622	3.77154	2.71407	4.37148	4.5548	2.24388	8.89029	3.17405	3.62487	7.61055	5.59795	8.46756	9.56433	4.1996	2.41741	3.04217	9.12663	6.23478	2.69635	3.82668	2.13849	3.20536
ATGE_48	2.55004	10.1796	8.04771	6.46979	4.07179	2.89367	4.36241	4.72215	2.23011	8.36915	3.4095	3.64845	7.02884	6.03242	8.51509	9.58282	4.23987	2.47077	3.13693	9.13614	5.56362	2.77572	4.1063	2.11493	3.24092
ATGE_49	2.44427	9.86117	8.18852	6.86079	3.63385	2.69017	4.29979	4.56174	2.19317	8.66559	3.1149	3.58017	6.75317	5.82782	8.59736	9.74524	4.45483	2.40567	2.95492	9.14711	5.85605	2.86205	3.84215	1.96772	3.09148
ATGE_52	2.59538	10.3143	8.2693	7.08589	3.80523	2.76324	3.77104	5.27465	2.33685	8.55128	3.60285	3.75456	7.17439	5.85118	8.51462	9.56949	4.39381	2.45159	3.36922	9.23835	5.86818	2.72757	3.87178	2.06019	3.23507
ATGE_50	2.55533	9.80562	8.01277	6.93154	3.75754	2.69365	3.94474	4.21413	2.21829	8.78248	3.29017	3.59636	6.96916	5.81509	8.54484	9.6924	4.19301	2.4153	3.01505	9.29692	5.88828	2.80915	3.84759	2.01639	3.22597
ATGE_51	2.59622	10.1769	8.04614	7.33414	3.77717	2.79502	3.43749	4.66977	2.31673	8.86371	3.44656	3.8313	7.20268	5.64522	8.40953	9.68433	4.18116	2.52552	3.11423	9.20228	5.77973	2.76339	4.03453	2.19418	3.17308
ATGE_31	2.38899	10.1763	8.40558	7.35656	3.35499	2.4513	3.41313	4.56994	2.13011	9.02133	3.12434	3.34498	8.1855	5.88397	8.19528	9.91058	7.95285	2.24626	2.80012	9.40479	5.97802	2.47566	3.27773	1.81488	4.23057
ATGE_32	2.46728	10.0745	8.48133	7.9858	3.33574	2.52705	4.3993	4.48028	2.09808	9.17835	5.89558	3.45533	9.03247	5.40011	8.06161	9.64244	9.91708	2.27244	2.75711	9.26925	7.0926	2.43978	3.27761	1.90931	8.46174
ATGE_33	2.9029	9.89101	9.43338	8.36647	3.56322	2.55083	5.07349	5.21734	2.11553	8.94168	6.77779	3.53399	8.77096	5.2029	8.27237	9.28941	6.56607	2.18758	2.88123	9.48317	7.08507	2.51685	3.61969	1.92265	11.0339
ATGE_53	2.53209	9.82322	9.61371	8.03378	3.28845	2.51185	5.06697	5.09446	2.08593	8.84046	6.53369	3.52267	8.44489	5.35118	8.02292	9.46501	8.12425	2.3158	2.8614	9.38159	6.69663	2.45041	3.67492	1.94516	10.9904
ATGE_54	2.51551	10.2699	8.04747	6.8835	3.51305	2.67222	3.96164	3.8119	2.19959	9.19569	4.52567	3.50749	8.26607	5.43961	8.19554	9.45762	5.1608	2.37668	2.96114	9.11302	6.90374	2.51617	3.71919	1.96949	3.3601
ATGE_55	3.85141	9.91444	7.7099	7.12616	3.42648	2.65974	4.72292	4.94626	2.10732	8.41262	4.95328	3.42354	8.02856	5.79257	8.12942	9.26888	8.6753	2.36152	2.94491	8.87391	6.57688	2.4716	3.68868	1.97244	9.57861
ATGE_56	2.98127	9.89179	8.43248	7.34742	3.55959	2.65782	5.12722	3.7566	2.23894	9.02304	3.52793	3.62618	7.52116	5.34849	8.32558	9.64747	8.23279	2.38976	2.95194	9.13508	6.32765	2.84623	3.81718	2.01225	9.5377
ATGE_59	5.10025	9.8586	8.71058	7.96945	3.39647	2.50767	5.84373	3.90274	2.09241	8.67579	5.41694	3.50802	8.38719	5.66083	8.16298	9.25084	6.57328	2.32392	2.85114	9.00986	7.14018	2.47869	3.58687	1.92854	7.40664
ATGE_57	5.7464	9.80495	8.91811	7.86838	3.53541	2.66451	5.94703	3.6722	2.14012	9.01991	5.9643	3.40269	8.34433	5.74488	8.3314	9.4779	4.06235	2.39333	3.03117	9.16594	7.421	2.63603	3.80031	1.98098	3.065
ATGE_58	2.51841	10.2839	8.97102	8.41365	3.59489	2.67166	3.6058	4.6287	2.17252	9.16832	5.68818	3.5433	8.36902	5.55484	8.16808	9.58259	4.11437	2.39862	3.01691	9.36976	7.13875	2.63803	3.78673	1.97739	3.10683
ATGE_39	7.36339	9.0069	10.162	9.50073	3.35132	2.63531	5.61752	4.28412	2.07224	8.70097	7.96357	3.44528	9.02772	5.94535	8.2581	7.91304	3.56699	2.28756	2.76046	9.72202	7.70002	2.47051	3.54306	1.96732	3.75655
ATGE_92	2.39034	10.2558	8.59627	7.07481	3.43622	2.44792	4.61569	4.39506	2.09576	9.13887	3.7807	3.44763	7.95908	5.48621	8.23025	9.85898	9.52744	2.30851	2.67157	9.38606	6.26574	2.51685	3.52881	1.8737	9.64087
ATGE_40	2.6489	10.3967	9.09374	9.21131	3.87289	3.03698	3.72715	3.75746	2.28845	9.82791	6.23488	3.73125	9.68074	6.15436	7.54874	8.80579	4.37607	2.64131	3.25536	9.49768	7.62547	2.90406	3.9797	2.11942	3.3099
ATGE_34	2.5369	9.10206	9.56616	9.52065	3.52119	2.71644	3.41214	4.26575	2.16912	9.23733	9.99212	3.67076	10.7428	5.78129	8.65309	7.25189	4.11741	2.42199	3.0709	9.86894	8.93717	2.65366	3.74643	2.00877	4.04154
ATGE_41	2.59254	7.85496	7.91042	9.90677	3.66575	2.96794	3.40284	4.61064	2.20474	8.75619	9.87427	3.88311	10.5283	6.82666	9.37855	5.68365	4.13722	2.39204	3.29219	9.92027	9.06969	2.70153	3.97853	2.12757	3.24263
ATGE_35	2.53921	10.3345	11.1646	8.68417	3.53691	2.61697	3.69435	7.57677	2.13573	8.88863	3.35034	3.56832	8.34666	5.94687	8.47447	9.89505	4.17009	2.43186	3.01639	10.1311	7.19353	2.60916	3.79464	2.02262	3.54927
ATGE_42	2.58761	9.04576	11.1582	10.1225	3.74952	2.79013	4.69281	5.94199	2.2612	8.50177	6.44929	3.65761	8.80838	6.83412	8.63287	6.66847	4.15413	2.41846	3.05379	10.5875	8.03834	2.76795	3.94353	2.06153	4.59959
ATGE_36	2.5779	9.18721	9.35035	7.79525	3.82916	2.80789	3.84866	5.74404	2.2135	8.04554	4.96094	3.80035	6.47435	4.57955	8.43802	8.96302	5.73094	2.21658	3.18385	9.81838	5.21321	2.81625	4.0131	2.10715	12.022
ATGE_43	2.62968	9.03923	10.011	10.1072	3.90254	2.81752	3.93044	5.85986	2.36135	8.331	6.27664	3.91038	8.51437	6.55671	7.83949	5.05678	4.46807	2.49662	3.33125	10.4017	7.50039	2.86431	4.34156	2.19893	5.72549
ATGE_73	3.55218	8.90885	6.83578	6.19779	5.10706	4.24189	5.46223	5.0194	3.06359	5.06757	4.8978	5.13483	4.06857	4.38416	7.53171	7.43473	6.53926	3.17712	4.96978	7.67954	4.3822	4.51156	5.87303	3.87446	4.25358
ATGE_37	5.75412	9.92284	9.7382	7.52942	3.46418	2.63394	6.04135	4.83152	2.13662	8.64076	3.23798	3.48227	6.76444	5.68273	8.01167	9.76296	3.82252	2.34437	2.92454	9.30963	5.76121	2.6076	3.65399	1.98499	3.13427
ATGE_45	8.33457	9.89467	9.99591	8.31968	3.61399	2.67879	6.25062	4.6885	2.15176	9.16699	2.92763	3.56613	7.17705	5.41939	7.86563	9.45512	3.94385	2.37926	3.00962	9.35201	6.12744	2.54411	3.78548	1.9996	3.94299
ATGE_76	8.8301	9.86039	8.64473	8.18452	3.53618	2.57904	8.3845	3.76991	2.11267	9.49879	3.72824	3.52887	8.72007	5.43287	7.60004	9.26988	3.69614	2.64559	2.99329	9.25842	6.54724	2.53107	3.57143	2.09545	3.36694
ATGE_77	2.46001	7.84549	7.81902	8.94905	3.30631	2.68356	5.67642	2.90169	3.03575	9.88027	9.57347	3.49275	9.4053	5.99168	7.54914	9.36657	3.73622	2.29458	2.90985	9.50391	7.69689	2.71152	3.53746	6.2039	3.38977
ATGE_78	2.43267	7.12083	8.19108	8.94405	3.4805	2.65622	4.39912	3.03886	2.43819	9.63798	8.78842	3.61068	8.79944	6.14149	7.46212	9.34518	4.00117	2.3448	3.00985	9.75239	7.21697	2.91117	3.9407	7.34134	4.57871
ATGE_79	2.5674	5.90136	8.06131	7.71923	3.72764	2.73838	4.54376	4.01461	2.39909	9.25637	5.53038	3.68677	7.78048	6.1839	7.92764	9.13845	4.14749	2.47238	3.11418	9.371	6.6222	3.08413	4.06474	8.39229	4.85794
ATGE_81	2.57555	5.87015	7.86719	7.60814	3.79635	2.84165	4.16983	4.14419	2.32829	8.7951	4.01927	3.76141	8.22185	6.10939	8.29802	8.32784	4.31654	2.48954	3.36094	9.46879	6.19214	4.29586	4.23761	8.81837	6.00832
ATGE_82	2.78994	5.16121	6.8304	7.81317	4.24798	3.42426	3.92456	4.93628	2.418	7.06422	6.59096	4.0616	7.55274	7.00883	9.11239	5.56718	5.07445	2.63385	3.76823	9.94804	6.28603	3.89592	4.76981	7.4708	5.36357
ATGE_83	2.77747	5.17693	6.61435	8.00498	4.54334	3.40614	4.01156	4.68719	2.58036	6.51808	5.38166	4.21375	8.38341	6.38	9.50141	3.82326	5.5741	2.93648	4.07343	10.0887	7.29241	3.94603	5.17443	7.05473	5.99322
ATGE_84	2.99173	4.9505	6.12077	8.29327	4.46796	3.64236	3.97948	5.51215	2.54132	6.12927	6.74037	4.17892	6.60855	6.86217	9.17642	3.63924	5.47219	2.85963	4.44647	10.0162	6.20824	3.70573	5.27392	6.15038	6.27975

## Sheet: query_MVA
	at1g31910	at5g27450	at5g48230	at5g47720	at3g54250	at4g11820	at1g76490	at2g17370	at2g38700
ATGE_3	11.5735	9.49901	10.201	9.08544	7.50405	10.7865	10.5252	7.88309	9.88358
ATGE_9	11.3059	9.41891	10.2163	9.63874	7.45666	10.5681	11.2028	8.05038	10.0702
ATGE_93	11.0082	9.10311	10.3589	9.11063	7.52326	10.5403	10.9297	7.97639	10.209
ATGE_94	11.0884	9.4476	10.3164	9.64417	6.88463	10.2359	11.2371	7.77679	10.0561
ATGE_95	11.0981	9.52717	10.0854	9.25072	6.99164	10.3237	11.0938	7.91153	10.1807
ATGE_98	11.0624	8.81864	9.10972	9.65021	6.25904	9.47556	11.229	7.22211	9.52456
ATGE_99	11.1532	8.85287	9.55916	9.61874	6.63218	9.86447	11.3042	7.39093	9.66261
ATGE_2	11.3998	7.71541	8.61181	8.27655	6.63107	9.05288	9.77869	6.46071	8.55662
ATGE_28	10.7156	7.3951	8.28663	9.46581	7.29964	9.02078	10.7126	6.45285	8.2434
ATGE_27	10.8816	7.37154	7.7692	9.57212	6.36542	9.35433	11.2948	6.0528	8.07059
ATGE_1	10.7757	6.70585	7.35936	7.49721	5.16974	8.58262	10.2404	5.79823	7.89165
ATGE_5	10.4373	8.2511	7.90252	6.92472	6.08982	9.6719	10.4704	6.37926	8.14546
ATGE_10	10.8539	8.3955	8.3064	6.6355	6.1579	9.52165	10.3061	6.37986	8.10878
ATGE_11	10.7494	8.00411	8.07273	6.9045	5.83895	9.20316	10.2564	5.96921	8.11634
ATGE_12	10.885	5.56231	7.40202	7.26454	4.01699	8.00355	10.5343	5.55652	7.35163
ATGE_13	10.8061	6.15179	7.70172	7.34801	4.85913	8.08095	11.002	5.68169	7.62175
ATGE_14	10.647	6.69163	7.68106	7.26015	5.42225	7.91475	10.9139	6.01219	8.01362
ATGE_15	10.7694	7.35877	8.10677	7.08684	5.65413	8.36443	10.6907	6.03749	8.16988
ATGE_16	10.5451	7.94006	8.28086	6.82977	5.69145	8.60329	10.6179	5.789	8.08145
ATGE_17	10.568	8.4031	8.38764	6.84262	6.32893	9.11406	9.98609	6.24331	8.25096
ATGE_18	10.9255	8.07748	8.21815	6.53737	6.10697	9.13116	10.3905	6.27535	8.15647
ATGE_19	10.8855	7.4989	8.57516	8.16086	6.10095	8.56748	10.8095	6.03514	8.22475
ATGE_20	10.6718	7.3456	7.92648	7.31988	5.66109	8.52661	10.715	5.8633	7.93646
ATGE_21	10.7573	6.89319	7.82812	7.07024	4.98183	8.20433	11.1292	6.13715	7.94177
ATGE_91	10.3707	7.71166	7.83054	6.39843	6.09247	9.20891	11.121	6.19984	8.22901
ATGE_25	11.4284	4.87561	7.37886	6.86956	3.31175	8.03622	10.336	5.00601	7.15371
ATGE_26	11.0633	5.54821	7.84655	7.896	5.06217	7.80529	10.8127	5.60135	7.14489
ATGE_7	11.3038	8.13886	8.58771	6.66943	6.26847	9.33465	9.9738	6.56096	8.04872
ATGE_96	10.3642	7.48493	7.63329	6.93203	5.17596	8.86318	11.263	6.16954	7.61766
ATGE_97	10.8368	7.5648	7.79195	6.56581	5.49472	8.90607	10.5943	6.04157	7.72459
ATGE_100	10.5321	7.22058	7.54581	7.53044	5.06725	8.50103	11.5408	5.83981	7.35076
ATGE_101	10.5038	6.77988	7.68055	7.80333	5.35453	8.52936	11.3012	5.92	7.54755
ATGE_22	10.6869	7.36655	8.32636	7.08067	6.08328	8.81895	10.6575	5.5664	8.02451
ATGE_23	10.854	7.33298	8.50732	7.37417	6.11011	8.7722	10.7311	6.08617	8.07692
ATGE_24	10.988	7.13051	8.52652	7.31519	6.09262	8.83853	10.7814	6.09604	7.94604
ATGE_87	10.7146	8.38805	8.10401	6.37195	6.65257	9.70754	10.2432	6.34759	8.1671
ATGE_89	10.8058	8.68481	8.52365	6.1439	6.72786	9.86681	10.2376	6.47952	8.20908
ATGE_90	10.8768	8.64417	8.6119	5.84477	6.65095	9.83193	10.0419	6.37691	8.29313
ATGE_4	10.8464	8.41466	9.11969	6.56977	6.91411	9.98901	9.69949	6.78082	8.44695
ATGE_6	11.0237	8.29215	9.39909	6.91929	7.264	10.1213	9.56093	6.90185	8.40048
ATGE_8	10.9897	8.33667	9.56371	7.83138	7.67199	10.1426	10.0216	7.28356	8.58222
ATGE_29	11.0268	8.54142	9.6962	8.09241	7.76008	10.4043	9.80716	7.25392	8.59119
ATGE_46	10.5385	8.08727	9.88197	8.95534	7.61776	10.2142	10.1599	7.45728	8.53733
ATGE_47	10.7134	8.28124	9.72578	7.88673	7.60249	10.4042	9.86786	7.35287	8.58767
ATGE_48	10.6993	8.30408	9.71347	7.7145	7.63882	9.91333	9.69705	7.38287	8.41332
ATGE_49	10.5138	8.26104	9.99026	8.06119	7.91557	10.2571	9.98346	7.33429	8.64742
ATGE_52	10.6972	8.4617	9.80601	8.48525	7.68233	10.4183	9.93612	7.21709	8.6925
ATGE_50	11.0363	8.40478	10.0106	8.47447	7.88748	10.475	10.0666	7.47484	8.73876
ATGE_51	10.6726	8.58922	9.87703	8.38545	7.74198	10.5501	10.1011	7.19747	8.70099
ATGE_31	10.8144	8.54228	10.2057	7.78993	8.25048	11.1222	10.342	7.50413	9.36013
ATGE_32	10.8762	8.51769	9.88779	7.96611	7.94395	11.3508	10.9599	7.79616	9.1475
ATGE_33	10.7871	8.36073	9.53058	7.71319	7.61248	10.7051	10.7828	8.47998	8.99197
ATGE_53	10.6993	8.0436	9.69625	8.01874	7.72225	10.6485	11.045	8.70222	9.1845
ATGE_54	10.8746	8.11622	9.53273	7.7026	7.34464	10.3669	10.3462	7.32251	8.73979
ATGE_55	11.1543	8.2981	9.59471	7.63062	7.49562	10.4848	10.4661	7.96339	8.93962
ATGE_56	10.6803	8.30415	9.7128	8.02322	8.04644	10.7391	10.3755	8.98966	8.83848
ATGE_59	11.0757	8.23097	9.24624	8.17625	7.72895	10.0616	10.5855	8.25865	8.69611
ATGE_57	11.2397	8.10802	9.62137	8.19184	7.88494	10.4332	10.8261	9.19641	8.72333
ATGE_58	10.8463	8.15176	9.91902	7.87219	7.87864	10.9934	10.8881	7.83525	9.25172
ATGE_39	10.9591	7.37834	8.48898	7.75977	6.58521	9.14677	10.7317	6.74309	8.13275
ATGE_92	10.7165	8.48439	9.98419	7.67741	8.20926	11.3809	10.5931	7.82597	8.91722
ATGE_40	10.6483	8.42271	8.69249	8.51225	6.9552	8.68821	10.7844	6.57325	8.68054
ATGE_34	10.8847	7.61876	7.68256	7.64574	6.14553	9.04804	10.8482	6.19955	8.6837
ATGE_41	11.1508	6.17902	7.05614	7.4311	4.31589	7.18057	10.631	6.01177	8.13775
ATGE_35	10.8785	8.73417	10.5772	7.21009	8.59352	11.7289	11.1453	8.47787	10.1608
ATGE_42	10.7775	7.43611	9.54088	7.93977	6.27239	8.92808	10.9483	5.97177	8.58351
ATGE_36	10.6198	8.68658	9.42478	6.64493	8.14481	10.1616	11.4325	9.87763	9.22501
ATGE_43	10.3381	7.22856	8.07654	8.52529	5.38014	9.61896	12.1685	8.57033	8.30295
ATGE_73	10.335	8.9834	7.28162	3.82899	7.25169	10.4174	12.0228	10.9382	8.33255
ATGE_37	10.922	8.51222	9.59628	8.06266	8.06848	10.3219	10.3326	9.32742	8.66364
ATGE_45	11.1691	8.1828	9.30646	7.8348	7.67343	9.83396	10.3244	7.13579	8.54897
ATGE_76	10.9933	8.45636	8.40848	7.78561	7.83748	10.039	9.90953	7.17525	8.37541
ATGE_77	10.4591	7.81177	9.59468	8.64817	7.61679	10.2667	9.7886	8.49607	8.86508
ATGE_78	10.2054	7.62099	9.69046	9.08995	7.49651	10.4195	9.9093	8.92872	8.92956
ATGE_79	10.251	7.85392	9.4772	9.58655	7.69337	10.5062	9.67706	9.01253	8.4686
ATGE_81	10.066	7.64657	9.0181	9.58322	7.16895	10.1583	9.53626	8.3867	7.96961
ATGE_82	10.4132	7.38455	7.33028	9.00735	4.61288	9.74115	9.5635	7.32854	6.50405
ATGE_83	10.1799	7.07802	7.5896	8.96081	3.04724	10.0091	9.64269	6.01464	6.66801
ATGE_84	10.3609	6.83815	7.27625	8.78142	2.93635	9.9598	9.87864	6.97494	6.49854

## Sheet: query_Sterol
	at1g58440	at5g50375	at5g13710	at3g52940	at3g45130	at4g37760	at4g34640	at4g22756	at4g22753	at4g12110	at1g20330	at1g20050	at1g76090	at1g11680	at2g07050	at3g51970	at3g19820	at3g02580	at3g02590	at1g07420	at1g50430	at2g29390	at2g34500	at2g34490
ATGE_3	8.29365	9.28514	11.2365	8.89276	5.05339	3.03229	10.2144	8.36692	3.6479	9.17761	10.4346	11.0026	11.0223	10.3797	10.4614	4.57942	12.5778	9.37216	3.26079	8.06902	10.7332	8.76942	5.78821	7.64925
ATGE_9	8.1772	9.25159	11.3968	8.82472	5.90756	2.50126	10.062	8.40569	3.26108	9.34384	10.4526	10.8987	11.3602	10.5693	10.4607	3.88977	12.674	9.48031	3.11212	8.07808	10.7131	9.07496	6.68789	6.71371
ATGE_93	9.15731	8.63794	10.6379	8.84555	5.61197	8.27161	9.71263	8.11238	2.63935	8.86781	10.5947	11.1162	10.9556	10.3918	9.94057	5.63133	12.1233	9.70817	3.34228	8.8255	10.3704	9.02234	8.48765	8.5862
ATGE_94	8.87648	8.43736	10.7923	8.40632	4.9288	9.32495	9.95001	7.73526	2.70432	8.37228	10.4155	10.8699	10.6121	10.4081	10.0097	4.2545	12.1016	9.5584	3.55862	8.74699	10.4991	8.77785	8.59896	7.78658
ATGE_95	9.36036	8.32647	10.5508	8.614	4.98823	8.66086	9.76881	7.83323	3.42542	8.19716	10.1885	10.8375	10.654	10.4533	9.97631	5.26247	11.8476	9.63427	3.36648	8.76751	10.3463	8.81807	8.69309	9.53724
ATGE_98	8.96411	7.37589	10.3176	7.61854	4.7942	8.84672	9.47438	6.87886	2.95472	8.06648	9.8319	10.6038	9.57759	9.89453	9.42199	4.72905	11.5636	9.27336	2.99704	8.34551	9.85767	8.10947	8.97619	8.47482
ATGE_99	9.32395	7.56682	10.1539	8.07282	4.73032	8.09769	9.47485	7.32457	2.78841	8.19948	9.95313	10.837	9.88568	10.0505	9.61312	4.91865	11.7423	9.45175	3.20621	8.3077	9.98768	8.47471	8.56659	9.42995
ATGE_2	7.71353	8.46814	10.6166	8.29669	4.50577	8.47109	9.22466	8.15272	8.62422	9.05272	9.58271	10.6101	7.35208	9.72166	10.0004	3.77023	11.8857	8.59542	3.04147	7.63556	10.1997	8.03945	5.22843	10.4273
ATGE_28	8.37741	7.75176	10.6471	8.28332	4.88976	8.8327	8.72524	8.26936	7.81988	9.81788	10.627	9.8225	6.04101	9.83418	9.99509	3.09211	11.2286	8.84884	2.97823	8.55347	9.79535	8.33706	2.06726	6.32754
ATGE_27	7.94114	6.68452	10.0137	6.88335	5.95297	9.00215	8.60396	7.13943	4.1832	8.88055	9.64046	9.61549	5.11136	9.68018	10.0189	2.76924	9.63866	8.11817	3.04674	7.67492	9.487	7.80638	2.2423	8.33896
ATGE_1	8.21759	6.58334	10.2025	8.15483	4.74369	10.0676	8.61249	7.67688	6.89497	8.34943	9.63465	9.60409	7.61447	9.2773	9.65836	5.33967	9.94655	8.54364	3.09914	7.54623	9.99185	7.9537	2.05026	7.3592
ATGE_5	8.58434	7.56237	10.4124	8.79328	4.76848	9.95978	8.7174	7.91229	7.72114	8.4124	10.5705	9.60458	9.63442	9.48468	10.1086	4.11236	11.5865	8.97664	3.2075	7.38033	10.1215	8.2612	2.19752	4.53562
ATGE_10	8.31729	7.69274	10.0898	8.68907	4.73561	9.522	8.81887	7.83051	7.87598	8.52203	10.8916	9.82929	9.36696	9.60256	10.2097	2.30588	11.7098	8.74846	3.09444	7.248	10.1094	8.3806	2.18926	4.10765
ATGE_11	8.35734	7.57975	10.4432	8.06858	4.77946	9.09423	8.47751	7.81799	8.0591	8.3955	10.5732	9.93089	9.06467	9.33587	10.0078	2.86867	11.1456	8.76604	3.09535	7.67934	10.2904	8.30203	2.26388	3.65686
ATGE_12	7.67472	5.93135	10.3367	8.91662	5.30412	9.22593	8.46755	6.96574	7.26654	8.44032	10.4152	9.60405	8.78581	9.213	9.46256	5.54139	9.30739	8.3371	3.00063	7.4948	9.7608	7.56049	3.4659	7.98463
ATGE_13	8.15663	6.29208	10.3969	7.88769	5.14699	9.12945	8.58976	7.23502	7.56789	8.79165	10.3638	9.62322	8.46243	9.17106	9.62137	4.7785	9.71891	8.45085	3.02317	7.7159	9.96287	7.66491	2.38073	7.25462
ATGE_14	8.41137	6.6631	10.5204	8.4581	4.86399	9.04937	8.59094	7.28658	7.6694	8.68029	10.283	9.62317	8.21387	9.18745	9.68209	5.48636	10.1786	8.44024	3.12226	7.89387	10.0431	7.91783	2.17076	6.32721
ATGE_15	8.49117	6.93001	10.5911	8.5909	4.59197	8.70899	8.60088	7.41878	7.9416	8.64924	10.463	9.88672	8.77179	9.23116	9.69514	4.49386	10.5846	8.63285	3.18296	8.01717	10.1235	8.0393	2.167	5.99828
ATGE_16	8.33174	7.23403	10.5391	8.57427	4.62997	8.55644	8.49861	7.39222	7.85962	8.58973	10.4247	9.96261	8.95968	9.31375	9.84394	3.67694	11.0208	8.77886	3.18145	7.87803	10.3221	8.15236	2.24425	5.17843
ATGE_17	8.20435	7.70161	10.3854	8.42421	4.66413	8.58631	8.52678	7.4845	8.09179	8.40198	10.4714	10.0165	9.25849	9.4213	9.87943	2.86983	11.5157	8.64435	3.0777	7.76839	10.2786	8.06332	2.22833	5.22928
ATGE_18	8.05256	7.69279	9.98428	8.08511	4.71603	9.54921	8.78318	7.63875	8.35764	8.38781	10.4058	10.0823	8.41258	9.3693	10.0058	2.46218	11.5913	8.49445	3.09874	7.46923	10.3432	8.37107	2.09704	5.99437
ATGE_19	8.28534	7.34742	10.8719	8.5559	4.39654	8.67479	8.58082	8.01293	8.27702	9.06457	10.2421	9.89676	8.27932	9.53239	10.0848	4.15892	11.1854	8.60232	3.04028	7.97552	10.1643	7.87161	2.10929	8.01195
ATGE_20	8.56419	6.51339	10.588	8.73475	4.64315	8.91602	8.6428	7.19722	7.64544	8.75431	10.4033	9.71209	8.73312	8.96646	9.8106	3.45914	10.4074	8.57872	3.11177	7.73902	10.2146	7.65205	2.19163	5.32899
ATGE_21	8.50173	6.0477	10.6203	8.45879	4.63738	8.77133	8.63875	7.1258	7.11216	8.4584	10.4932	9.54081	9.22573	8.86506	9.77246	3.73508	9.93832	8.4885	3.10807	7.72972	10.0173	7.54849	2.13511	4.37048
ATGE_91	8.38982	7.75007	9.96061	8.2141	4.73158	9.7131	8.77741	7.99573	7.29937	8.60295	10.7383	9.76489	9.01939	9.81559	10.1831	2.87034	11.483	8.91496	3.11188	8.02228	9.62216	8.6988	2.24702	7.32166
ATGE_25	6.22433	5.26142	8.53627	5.94893	5.1423	8.40056	8.57758	6.32811	4.17941	8.44486	8.7227	9.41649	6.62495	9.19797	9.14684	4.984	7.3974	7.46548	3.05847	7.73084	9.757	7.61941	7.10476	7.71286
ATGE_26	7.44973	5.82224	9.81991	6.59046	4.77328	9.36374	8.63331	6.59848	5.38948	8.40114	9.86943	9.43306	7.17412	9.46899	9.29746	3.22424	8.02667	7.74614	3.01924	7.15989	10.0199	8.09428	3.84566	4.93062
ATGE_7	8.12576	7.25146	10.0134	8.49032	4.46026	10.0876	8.8806	7.66147	8.22105	8.45641	10.1991	9.38154	7.64274	9.30798	10.0843	2.55579	11.8336	8.49751	3.03025	7.2731	9.8627	8.0665	2.14183	7.84955
ATGE_96	8.34081	6.83784	10.7361	8.08119	4.58256	10.0603	8.9729	7.22344	6.05288	8.20821	10.6399	9.11031	9.42448	9.45772	9.81511	5.54871	11.1829	8.58316	3.00416	7.3842	9.67011	7.71431	2.52777	7.96702
ATGE_97	8.14297	7.01094	10.2242	8.15189	4.5126	9.55379	8.99402	7.66175	5.9161	8.30773	10.2811	9.69371	8.65745	9.56792	9.72119	4.41307	11.3195	8.82133	3.01723	7.42438	9.81605	7.95294	4.63492	9.16251
ATGE_100	8.32414	6.4274	10.6319	8.04362	4.85591	9.44133	8.80485	6.78998	6.48078	8.08413	10.949	9.30612	9.89061	9.3193	9.36908	6.16814	10.9499	8.50578	3.00252	7.76397	9.56943	7.67328	4.48845	8.3092
ATGE_101	7.83018	6.50259	9.80453	7.32419	4.64295	9.44538	8.6107	6.79497	6.82754	8.10746	10.4212	9.32754	8.56458	9.21663	9.31619	5.08517	11.0654	8.19695	2.97477	7.62741	9.47251	7.79113	4.12526	8.3829
ATGE_22	8.1133	7.23298	10.3341	7.99813	4.72212	8.66283	8.59193	7.57899	7.80736	8.50711	10.1861	9.82521	7.80136	9.40869	9.74327	4.09906	11.005	8.28655	3.03314	7.59903	10.1927	7.9561	2.28164	6.21574
ATGE_23	8.1495	7.53082	10.2919	8.07117	4.68835	9.27311	8.83375	7.71985	7.71202	8.94335	10.3655	10.037	7.46046	9.69853	9.94078	2.66264	11.0882	8.37212	3.04082	7.63502	10.215	8.1728	2.15879	6.85064
ATGE_24	8.03388	7.27641	10.2733	7.74734	4.69819	9.01503	8.84321	7.35888	7.03718	8.55079	10.3383	10.0018	7.43228	9.61051	9.88733	2.66821	10.9391	8.34141	3.05785	7.53096	10.0786	7.98149	2.25514	6.77961
ATGE_87	8.32773	7.71444	9.57896	8.53018	4.60723	10.4778	8.87943	7.81461	7.56662	8.57945	10.5947	9.89654	9.06498	9.53795	10.1451	2.9673	11.6369	8.74407	3.04661	8.31319	9.91635	8.5843	2.24196	7.85994
ATGE_89	7.78314	7.94745	9.80653	8.17518	4.82481	9.64739	8.9522	7.65249	8.50653	8.5452	10.5936	9.88208	9.25661	9.52489	10.1964	2.92262	12.118	8.28144	3.021	7.50726	10.1291	8.17125	2.21201	7.66728
ATGE_90	7.66386	8.03538	9.66362	8.45452	5.15103	9.31173	8.82625	7.40565	8.39873	8.61304	10.8319	10.0568	9.46075	9.66903	10.1778	3.12415	12.1302	7.99433	2.9905	7.51005	10.2665	8.26637	2.31206	7.20205
ATGE_4	7.6077	8.42779	10.1673	8.67802	4.5932	9.04468	8.92058	7.80944	8.00111	8.70527	10.6139	10.1671	8.52968	9.68897	10.2509	3.99805	12.2818	8.59052	3.01337	7.34898	10.3279	8.24732	2.16414	7.63561
ATGE_6	7.53601	8.86393	10.454	8.76329	4.63206	8.24681	9.15824	7.96126	7.51019	9.07356	10.8824	10.4256	7.55967	9.91606	10.2564	3.38184	12.4032	8.81658	3.00335	7.82923	10.2818	8.57645	2.26957	8.23942
ATGE_8	7.96266	8.82091	10.5165	8.67235	4.5088	7.06288	9.49242	8.23558	6.0373	9.23059	11.264	10.6365	7.33974	9.97655	10.0554	2.6219	12.2971	9.16644	3.03954	7.99006	10.371	8.64821	2.42656	6.78394
ATGE_29	8.3315	8.58518	10.4381	8.70858	4.45869	7.52332	9.33085	7.8661	6.11993	9.02427	11.2937	10.5176	7.66437	10.0539	9.64102	2.55282	12.2129	8.83932	2.94081	7.87609	10.2712	8.41506	2.32181	6.91052
ATGE_46	8.09354	8.69506	10.816	8.67374	4.25423	7.8293	9.46655	7.78724	5.97651	9.10107	11.4686	10.5511	6.84623	10.0432	9.68961	2.38427	12.1907	8.95847	2.91546	7.92291	10.3857	8.57163	2.58186	6.40566
ATGE_47	8.37256	8.80682	10.4569	8.59559	4.44963	8.73774	9.37576	7.99371	6.35015	9.01017	11.442	10.6157	7.04686	10.0337	9.83532	2.44615	12.4045	8.94653	3.0474	7.74498	10.2669	8.49168	2.20614	6.37199
ATGE_48	8.15371	8.34061	10.5194	8.5681	4.44728	8.36355	9.20171	7.77796	4.95064	9.0952	11.2328	10.5968	6.31549	9.94912	9.78955	2.4388	12.2168	8.74801	3.00669	8.0208	10.1714	8.34055	2.3774	5.34781
ATGE_49	8.1534	8.76111	10.5754	8.65096	4.35977	7.93868	9.38444	7.90364	5.42129	9.23774	11.429	10.7591	7.01201	10.1441	9.87259	2.58835	12.3227	8.84098	2.99143	8.08764	10.3687	8.53567	2.40062	6.16345
ATGE_52	8.58915	8.85412	10.5889	8.71513	4.336	8.17313	9.33556	8.04791	6.38121	8.93712	11.2379	10.7281	7.10733	10.0363	9.91486	2.86908	12.2453	9.09749	3.02501	7.83238	10.5248	8.43243	2.40425	6.66556
ATGE_50	8.339	8.93897	10.5867	8.69188	4.38215	8.25474	9.6027	8.02738	5.96019	9.02732	11.192	10.6565	7.02337	9.93179	9.98841	2.74749	12.3098	9.04349	2.99496	7.99381	10.4639	8.49558	2.31826	6.91806
ATGE_51	8.46783	8.98523	10.5517	8.72563	4.56276	7.98564	9.46499	8.1364	6.52977	9.15409	11.25	10.667	6.70511	10.1107	9.82985	2.26864	12.3573	9.08455	3.01269	7.99976	10.1713	8.58716	2.2033	7.31393
ATGE_31	8.3266	7.95818	9.83145	8.44843	4.35788	8.333	9.4481	8.22939	8.46633	9.09436	10.9996	10.1503	7.29859	10.1069	9.63133	2.15682	12.5802	8.55915	2.89968	7.91526	10.1769	8.93581	2.00684	6.45167
ATGE_32	8.21267	7.85181	9.87539	8.33698	4.26005	9.38193	9.39195	8.14324	9.9282	8.81677	11.0956	9.94467	8.07386	9.90802	9.41073	2.29516	12.5998	8.57412	2.83078	7.75637	10.0724	8.741	1.84744	6.41824
ATGE_33	7.81421	7.88316	10.0815	7.99862	4.44225	9.66594	9.16029	7.99597	8.77866	8.78586	11.0356	9.97782	7.8907	10.0104	9.41904	2.01575	12.0579	8.72877	3.05608	7.58658	9.97557	8.78224	2.23894	7.40251
ATGE_53	7.93941	7.62847	10.3999	7.93157	4.44617	9.62991	9.43068	7.70916	9.14922	8.88857	11.1202	9.94384	7.79713	10.0504	9.11002	2.00299	12.0506	8.68137	2.88165	8.00672	9.90551	9.01203	2.13734	7.13118
ATGE_54	8.21201	8.5206	10.1829	8.46483	4.35161	9.13093	9.30308	7.90373	7.18076	8.74937	11.2529	10.3546	7.38456	9.90638	9.71986	2.56223	12.2698	8.8395	2.83889	7.83123	10.3405	8.55215	3.41714	6.76376
ATGE_55	7.74133	7.64793	9.71721	8.08474	4.48725	9.51948	9.27404	7.46945	9.20093	8.22394	10.2756	9.6722	6.7442	9.82917	9.29533	2.06519	12.2764	8.09762	2.96781	7.90549	9.99461	8.6682	2.68554	6.26021
ATGE_56	7.63793	8.08944	9.7267	8.4208	4.48365	9.04201	9.17217	7.81181	8.66919	8.81342	11.1342	10.3336	6.721	10.0735	9.30708	2.30781	12.1808	8.6578	2.9244	7.74139	10.2182	8.72775	1.86203	6.95563
ATGE_59	7.58167	8.17916	9.98628	8.09972	4.55477	9.00051	9.20404	7.79892	7.78008	8.32118	10.8302	10.154	7.47327	9.85853	9.32773	2.17249	11.8837	8.47569	2.86965	7.65516	10.081	8.48522	3.35993	7.41217
ATGE_57	7.74492	8.33019	10.1023	8.25992	4.43053	9.19168	9.44768	8.04177	7.69034	8.55041	11.3174	10.3819	7.41493	10.0361	9.51338	2.23729	12.2497	8.91229	2.9237	7.872	10.2304	8.67817	2.7414	8.02408
ATGE_58	8.6126	8.3913	10.4758	8.303	4.55575	9.26106	9.42862	8.2455	8.61811	8.77849	11.4225	10.2829	7.73224	10.3213	9.50992	1.88061	12.3269	9.05887	2.9836	8.24408	10.4194	8.79831	3.09641	6.22658
ATGE_39	6.87845	6.87145	9.73446	6.77758	5.45529	10.7713	8.52831	6.49633	5.11927	7.76995	9.78688	9.58589	8.07375	9.16159	9.03805	2.58696	10.8394	8.48846	2.89284	7.67335	9.72262	8.19375	5.81709	6.62217
ATGE_92	8.3987	8.27691	10.1753	8.66925	4.41802	8.69427	9.34865	8.13711	9.37047	9.07125	11.4134	10.3046	7.90205	10.176	9.5847	2.13373	12.4948	8.82158	2.93463	7.77736	9.99785	8.83289	1.89052	7.13484
ATGE_40	8.24179	7.7782	10.0696	8.24093	4.90801	9.88084	8.764	7.54039	6.9527	8.57599	10.399	10.2316	7.728	9.92272	10.0486	2.56801	11.3134	8.62311	3.07917	8.06483	10.2188	8.17812	2.21039	4.8629
ATGE_34	7.56008	5.69636	10.2592	7.3088	4.81211	10.6414	8.6742	6.54222	5.01012	7.79363	10.6425	9.156	8.57215	9.1228	8.87188	2.52732	9.43286	8.49167	2.98928	7.88882	9.43863	8.45665	3.30496	3.62083
ATGE_41	6.56645	4.368	9.29992	5.19027	6.65834	10.7881	8.48533	5.10717	4.03575	7.55211	9.15204	8.69983	7.49849	8.89453	8.38272	4.45962	4.87131	8.52585	3.12956	7.66449	9.84499	7.91641	8.80991	2.61462
ATGE_35	9.07777	8.46277	11.3594	8.55906	4.24535	9.9433	9.68468	8.69237	8.60615	9.00161	11.2399	10.2735	8.68636	10.1183	9.73464	2.10903	12.4944	9.42456	3.02506	8.93573	10.6398	9.35126	2.14708	4.16889
ATGE_42	8.09655	4.93673	10.674	6.1174	4.57353	11.7906	8.83422	5.17148	3.11063	7.589	9.32059	8.87217	9.43965	9.3021	8.98341	3.63697	8.82414	8.98952	3.01879	8.4175	8.97031	8.60163	3.58145	2.76018
ATGE_36	8.21649	6.43424	10.3	6.5709	4.66382	10.1425	9.66485	8.31168	8.40165	8.58846	9.14409	8.78595	7.03011	10.1309	8.93476	2.58674	10.246	7.90056	3.03298	8.04003	9.07286	9.47612	2.28422	2.90408
ATGE_43	8.14284	5.23795	9.95853	6.08914	5.76346	11.6782	8.84627	4.86371	3.39525	7.04206	9.06775	8.89851	7.42422	9.1515	8.73876	2.65109	8.9161	9.06925	3.0517	7.98948	8.55483	8.20938	3.44358	2.4499
ATGE_73	7.77328	4.74664	9.04105	3.38987	5.32474	12.0753	9.79776	6.79794	4.82544	6.62601	4.59024	5.80965	4.12951	8.67013	7.10614	3.08989	3.55845	6.48967	4.56348	6.74483	7.43348	7.88651	3.93596	4.08679
ATGE_37	7.27116	8.5628	9.8655	8.47104	4.39371	8.61531	9.18388	8.04829	7.00483	8.60107	10.7916	10.2992	7.40074	9.94127	9.50056	2.16479	12.2036	8.95289	2.95596	7.57357	10.037	8.67283	2.76309	8.80906
ATGE_45	7.06065	8.28909	10.1163	8.04724	4.38939	9.0849	8.86979	7.56533	5.12538	8.31162	10.5528	10.3067	8.50899	9.79873	9.46138	2.52449	12.1713	8.55891	2.8241	7.72991	9.95404	8.73169	2.25456	7.52405
ATGE_76	7.50403	8.23958	10.0795	8.42683	4.65939	9.02335	8.62361	8.08174	5.86525	7.79976	10.6716	10.3799	8.67761	10.0284	9.23651	2.63687	11.1739	8.23142	3.00766	6.93575	10.0244	8.62759	2.73433	5.37876
ATGE_77	8.55266	8.02368	10.0665	8.22744	7.23472	10.2837	8.84896	8.56658	4.12549	8.49198	10.4342	10.0082	6.78217	10.102	9.70498	3.09321	11.8807	8.40987	5.00543	8.46189	10.3314	8.9881	1.80099	7.70053
ATGE_78	9.15787	8.05086	10.0394	8.47209	6.99935	10.3463	8.72761	8.66451	5.73151	8.70869	10.7491	10.0299	9.15812	10.5855	10.0269	3.90649	12.1144	8.85635	5.77415	8.41285	10.6291	8.83846	2.05814	8.50568
ATGE_79	9.5874	8.18394	10.1911	8.76268	6.33888	8.92499	8.24755	9.26046	7.45067	9.15082	10.8098	10.046	9.76001	10.832	10.5619	3.12133	12.0686	9.72176	6.30355	8.94849	10.882	8.68645	2.18358	8.92845
ATGE_81	9.44984	7.54244	9.73482	8.19143	6.50981	9.31226	7.9005	8.69629	7.28975	8.58787	10.6244	9.71746	9.2488	10.4937	10.4058	3.88913	11.4165	9.71378	6.48501	9.45525	10.3716	8.45075	2.23137	9.51241
ATGE_82	7.97727	4.48767	7.72526	5.43864	5.34522	9.54447	6.8092	6.09408	8.85996	6.49671	8.82947	7.79915	9.34539	8.9048	9.39234	6.01847	8.92586	9.61413	4.74018	9.61458	8.4779	8.11694	2.96499	6.92416
ATGE_83	7.18823	4.04247	6.70162	4.40105	4.92627	10.054	5.95208	4.96984	8.68721	5.8879	8.32786	6.9997	9.34927	8.63202	9.01149	4.46302	7.80928	9.56114	4.36718	9.78988	6.75209	7.25287	2.80878	7.47271
ATGE_84	6.93097	3.26424	5.80133	4.50723	4.9658	9.90873	5.71423	5.15614	8.87882	5.84221	8.12618	7.35156	9.53154	8.44255	8.45355	5.24062	6.30682	9.52762	3.83822	9.83704	5.95868	7.60203	3.38087	6.39753

## Sheet: query_Triterpenoids
	at4g15370	at5g47990	at5g36150	at1g66960	at1g78500	at1g78970	at1g78960	at1g78950	at4g15340	at5g48000	at5g42600	at2g22830	At5g48010
ATGE_3	2.95364	9.24107	3.58548	4.28577	2.53164	3.46225	6.44827	4.8451	2.09956	1.34007	1.79171	2.68891	9.33895
ATGE_9	2.41487	8.49352	3.49322	3.4366	2.49843	4.18955	6.50065	4.04359	1.78098	1.32102	2.06679	2.70058	8.40426
ATGE_93	2.71147	11.607	4.67646	3.3952	2.49779	4.98177	5.43099	5.7981	1.7635	1.32065	2.31666	2.44121	11.5886
ATGE_94	2.43477	11.275	3.67744	3.32118	2.48584	4.98841	6.47437	5.64077	1.73169	1.31373	2.31858	2.69474	10.5698
ATGE_95	2.32734	12.2015	4.7767	3.50185	2.49231	4.9219	5.93526	6.22478	1.80812	1.31749	2.29922	2.56931	11.9294
ATGE_98	2.56942	11.4714	3.62761	3.33637	2.51959	4.51671	6.70112	4.94097	1.73828	1.33319	2.17527	2.7444	11.9913
ATGE_99	2.48641	12.3306	5.10147	3.27885	2.45633	4.90879	6.44192	4.7455	1.71319	1.29651	2.29537	2.68749	12.4842
ATGE_2	2.12777	7.04648	3.24638	3.34004	3.58317	9.42135	6.51444	4.96907	1.73986	1.84124	3.23593	2.70364	7.85587
ATGE_28	2.04509	2.63169	3.31612	8.02463	2.87643	10.9838	6.13951	8.60213	3.00443	1.52428	3.45731	2.61812	3.92646
ATGE_27	2.155	2.87163	3.43457	7.22007	2.74339	11.1051	6.49158	7.94738	2.85201	1.45596	3.47315	2.69857	4.1058
ATGE_1	2.2979	3.01216	3.64423	3.77222	2.75223	5.50307	6.43794	3.76429	1.91542	1.4606	2.46024	2.6866	4.19232
ATGE_5	2.30655	3.08503	3.83254	3.63131	2.82515	5.4895	6.24962	4.10401	1.86049	1.49833	2.45668	2.64377	4.33566
ATGE_10	2.26415	2.93053	3.80104	3.55934	2.84254	5.24243	6.23453	4.01642	1.83161	1.50718	2.39024	2.64028	4.12356
ATGE_11	2.23367	2.87242	3.54787	4.69947	2.7015	5.24078	5.97124	3.83056	2.2325	1.43376	2.38978	2.57803	4.15695
ATGE_12	2.22666	2.78241	3.51111	4.33798	2.68733	7.68506	6.50506	3.81079	2.11702	1.42617	2.94206	2.70156	3.97726
ATGE_13	2.23998	2.90028	3.60412	5.14808	2.65695	9.25116	6.2267	3.74921	2.36404	1.40977	3.20964	2.63847	4.0999
ATGE_14	2.33688	3.2288	3.60452	4.58361	2.75777	8.97771	5.82552	3.78917	2.19648	1.4635	3.16635	2.54239	4.2585
ATGE_15	2.19346	2.91569	3.50632	4.06193	2.68417	8.40178	6.14718	3.60032	2.02217	1.42447	3.0707	2.61992	4.17728
ATGE_16	2.23677	2.96621	3.69715	3.63865	2.81283	7.06984	5.92472	3.86539	1.8634	1.49202	2.82168	2.56675	4.2827
ATGE_17	2.22521	2.9303	3.50527	3.46994	2.90641	5.41063	5.76725	3.65157	1.79491	1.53924	2.4358	2.52788	4.11502
ATGE_18	2.28078	2.9713	3.49893	4.49395	2.77374	5.03499	6.18178	3.985	2.16799	1.47183	2.33199	2.62802	4.26453
ATGE_19	2.19339	2.89631	3.42328	3.53	2.68659	10.1679	6.37527	3.83358	1.81967	1.42578	3.34595	2.67249	4.12007
ATGE_20	2.27178	3.06412	3.54797	3.72186	2.88567	8.74286	6.31948	3.77768	1.89603	1.52891	3.12811	2.65981	4.4084
ATGE_21	2.21801	2.96216	3.61699	4.46559	2.76037	7.08901	6.28253	3.61065	2.15885	1.46486	2.82558	2.65135	4.28855
ATGE_91	2.22826	3.06853	3.82621	3.49331	2.72907	6.13962	6.24843	4.03166	1.8046	1.44841	2.61815	2.64349	4.39121
ATGE_25	2.06188	2.94203	3.12636	6.97049	2.5007	5.54608	7.38353	3.4844	2.80126	1.32233	2.47147	2.88431	3.8659
ATGE_26	2.22321	3.06855	3.67554	5.26333	2.65409	6.98245	7.01715	3.80923	2.39598	1.40822	2.80373	2.81089	4.15169
ATGE_7	2.17766	2.95315	3.5992	3.47932	2.86342	6.76465	6.09127	4.10498	1.79881	1.51774	2.75801	2.60674	4.19642
ATGE_96	2.14039	3.18179	3.34832	3.38994	2.57824	5.87363	5.96078	3.67937	1.76126	1.36639	2.55425	2.5755	4.13331
ATGE_97	2.11932	3.3378	3.3308	3.4578	2.587	7.6462	5.98413	3.63682	1.78986	1.37128	2.93474	2.58114	4.75226
ATGE_100	2.13169	3.29769	3.48722	4.3923	2.60983	8.77158	6.96372	5.68459	2.13498	1.38395	3.13284	2.79986	4.3928
ATGE_101	2.16002	4.24785	3.36743	5.22343	2.55959	9.89999	8.20175	6.74535	2.385	1.35591	3.30743	3.03593	5.59621
ATGE_22	2.24358	2.88793	3.54373	4.84699	2.67243	8.19739	6.46182	4.04289	2.27709	1.41815	3.03516	2.69194	4.0887
ATGE_23	2.20492	2.85651	3.54387	4.9548	2.6741	8.4036	6.50994	3.84428	2.30883	1.41905	3.07101	2.70264	4.24517
ATGE_24	2.19887	2.92366	3.50919	5.46363	2.71725	8.49733	6.88122	4.0238	2.44986	1.44215	3.08701	2.78266	4.19486
ATGE_87	2.19046	2.94022	3.46845	3.55912	2.67145	4.81534	6.08214	3.83377	1.83152	1.41762	2.26764	2.60458	4.47905
ATGE_89	2.12938	3.33593	3.67057	3.33958	2.64088	4.70963	6.11019	4.14706	1.73967	1.40102	2.23561	2.61122	4.36136
ATGE_90	2.15101	3.00461	3.60922	3.48772	2.64067	5.34334	6.10942	3.74832	1.80228	1.4009	2.41774	2.61104	4.13203
ATGE_4	2.17744	2.82883	3.6246	3.51263	2.81059	5.80442	5.70973	3.97041	1.81255	1.49087	2.53715	2.51342	4.05131
ATGE_6	2.14104	2.75149	3.4199	3.47475	2.75502	5.34326	5.92312	3.92716	1.79691	1.46206	2.41772	2.56636	3.98652
ATGE_8	2.04953	2.66932	3.36454	3.25712	2.71086	4.06339	6.72013	4.26514	1.7036	1.43875	2.02268	2.74849	3.92196
ATGE_29	2.09221	2.82599	3.28474	3.39409	2.4079	4.75381	7.85062	4.3094	1.76302	1.26777	2.24908	2.97281	3.89393
ATGE_46	2.07032	2.69037	3.41853	3.47913	2.45262	4.82598	7.42459	4.29797	1.79873	1.29432	2.27082	2.89231	3.90617
ATGE_47	2.13547	2.87971	3.57888	3.39202	2.54789	5.49069	7.74664	4.02147	1.76214	1.34931	2.45699	2.95357	4.05332
ATGE_48	2.14906	2.87011	3.77266	3.39736	2.63155	4.92268	6.82461	3.88793	1.76442	1.39591	2.29944	2.77075	4.06859
ATGE_49	2.24099	2.8281	3.33698	3.30279	2.5275	4.32245	6.8374	3.96578	1.72368	1.33771	2.11185	2.77345	3.9985
ATGE_52	2.18187	2.89363	3.40149	3.47472	2.60084	5.03229	7.29701	3.88596	1.7969	1.37898	2.33121	2.86731	4.02583
ATGE_50	2.16115	2.96936	3.31732	3.39698	2.63939	4.31696	7.37798	3.91013	1.76425	1.40021	2.11001	2.88323	3.98685
ATGE_51	2.23744	3.22877	3.65844	3.6013	2.57966	5.09698	8.53128	4.18693	1.84852	1.36718	2.34964	3.09276	4.14092
ATGE_31	2.0742	2.52366	5.02909	3.35748	2.39333	6.22235	10.3963	4.14745	1.74738	1.25902	2.63746	3.378	3.71172
ATGE_32	2.03009	2.67879	5.99799	3.33261	2.38538	6.98524	11.0247	6.00109	1.73665	1.25422	2.80431	3.46267	3.76096
ATGE_33	2.02584	2.54	5.57735	3.37687	2.52311	7.97571	11.4199	7.01096	1.75569	1.3352	2.99561	3.51348	3.80858
ATGE_53	2.06929	2.68441	5.98656	3.38362	2.45746	8.52605	11.6299	6.82691	1.75857	1.29717	3.09188	3.53977	3.82643
ATGE_54	2.05735	2.72286	3.45435	3.47972	2.4756	6.89049	9.80461	5.09452	1.79897	1.30778	2.78461	3.29346	3.947
ATGE_55	2.08831	2.65354	6.9491	3.43012	2.55748	7.25488	9.46311	6.08425	1.77826	1.35472	2.85895	3.24231	3.88245
ATGE_56	2.13363	2.74295	5.27898	3.42731	2.48841	6.87322	10.2434	4.57352	1.77708	1.31523	2.78099	3.35662	4.01734
ATGE_59	2.05262	2.5859	4.66426	3.94284	2.404	7.89375	11.3552	6.99826	1.97924	1.26544	2.98071	3.50528	3.91408
ATGE_57	2.1037	2.75837	3.4352	4.16142	2.49856	7.96758	11.6899	4.8914	2.05708	1.3211	2.99414	3.5472	3.82682
ATGE_58	2.14375	2.718	3.26924	4.76219	2.57284	7.85164	11.7742	7.4659	2.25163	1.36336	2.97299	3.55756	3.90895
ATGE_39	2.03492	2.56964	3.12707	4.16826	2.53035	9.98471	11.3838	9.20472	2.05944	1.33933	3.31972	3.50892	3.78491
ATGE_92	2.00562	2.46569	5.70821	3.36079	2.33265	6.3359	10.5554	4.91252	1.7488	1.22197	2.66355	3.39991	3.84127
ATGE_40	2.22073	2.92864	3.6192	7.23989	2.71191	11.6703	6.38837	11.4024	2.85597	1.43931	3.54477	2.67545	4.11368
ATGE_34	2.12941	2.7615	3.49706	3.89866	2.61894	10.1198	12.541	8.42866	1.96298	1.38898	3.33911	3.64858	3.99212
ATGE_41	2.33348	2.92144	3.55334	5.04416	2.618	9.12241	10.4077	3.79172	2.33461	1.38847	3.18942	3.37958	4.05476
ATGE_35	2.10692	2.84266	3.56274	3.77782	2.56569	7.98626	13.0059	7.41196	1.91755	1.35935	2.99752	3.70109	3.95537
ATGE_42	2.20314	2.85593	3.51034	3.84691	2.58811	10.687	12.2822	8.49481	1.9437	1.3719	3.41778	3.6185	4.07011
ATGE_36	2.20467	2.93043	7.22071	3.44365	2.67089	6.22414	8.21362	4.85879	1.78394	1.41732	2.63787	3.03802	4.11691
ATGE_43	2.26951	3.05617	3.9592	3.86651	2.69588	10.441	10.2887	9.97186	1.95103	1.43076	3.38419	3.36298	4.16561
ATGE_73	3.36764	4.96371	5.49432	4.70569	3.89292	5.04526	6.55988	4.42274	2.23441	1.96085	2.33493	2.71367	5.37167
ATGE_37	2.0755	2.76668	3.36924	3.56094	2.46116	7.78287	10.8777	5.7255	1.83226	1.29934	2.9603	3.44331	3.97958
ATGE_45	2.1101	2.71942	3.29263	3.88594	2.55623	8.92325	10.0907	9.53683	1.95826	1.35402	3.15757	3.33496	4.00945
ATGE_76	2.05196	2.67084	3.29737	4.56505	3.0482	10.6504	7.071	10.4819	2.19063	1.60796	3.41284	2.82191	3.87678
ATGE_77	2.03612	2.55697	3.28463	3.33938	4.24191	9.42559	5.98691	5.09837	1.73958	2.08471	3.23658	2.58181	3.80781
ATGE_78	2.08209	2.7692	3.20019	3.33092	7.45481	8.35955	5.47557	3.68465	1.73592	2.89817	3.06343	2.45301	3.91141
ATGE_79	2.31849	2.86983	3.84787	3.7293	10.3659	5.37205	4.68542	3.88407	1.89891	3.37377	2.42547	2.22818	4.14304
ATGE_81	2.21698	2.97858	3.48267	4.60883	11.0158	4.66186	4.76954	4.03348	2.2044	3.46151	2.22091	2.25385	4.18596
ATGE_82	2.48931	3.40684	4.12866	4.66635	10.3436	4.63402	4.11685	5.84635	2.2223	3.37066	2.21227	2.04154	5.0555
ATGE_83	2.97155	3.80731	4.42494	4.53536	9.75011	4.87885	5.20676	4.14498	2.18122	3.28542	2.28654	2.38039	5.29617
ATGE_84	2.57041	4.23521	4.24697	4.20242	9.20947	5.57033	4.75592	4.33963	2.07122	3.20312	2.47776	2.24973	5.18734

## Sheet: query_Sesquiterpenoids_Diterpen
	at4g16740	at5g44630	at5g23960	at4g13280	at1g31950	at1g48800	at1g66020	at3g29190	at1g33750	at2g23230	at4g20230	at3g29110	at1g70080
ATGE_3	1.73479	2.91688	2.55746	8.17074	8.49163	3.73231	7.29589	3.01318	7.81521	2.95108	9.23418	5.77309	3.41388
ATGE_9	1.81147	2.82322	2.52042	8.33115	8.67019	3.47621	8.04524	3.25963	7.30521	3.14724	8.28794	6.58954	5.10755
ATGE_93	1.7482	2.75803	2.60509	6.03932	6.77494	4.41345	5.24362	2.96079	6.53018	3.14892	6.78423	3.96771	3.24867
ATGE_94	1.8371	2.67909	2.55846	6.68522	7.54703	3.38405	4.05808	2.94387	6.94783	3.33775	6.59526	3.98545	3.25223
ATGE_95	1.77888	2.7358	2.66045	7.54453	7.35403	3.48545	5.55312	3.00481	6.4591	3.25008	6.93732	4.03761	3.38369
ATGE_98	1.76524	2.84697	2.59813	9.49302	6.48767	3.44167	6.12416	2.97367	5.33492	3.15007	7.20476	4.06657	3.38175
ATGE_99	1.78346	2.72903	2.58306	9.41453	6.78092	4.16426	7.45435	2.99027	5.9025	2.93427	7.87717	4.05449	3.28893
ATGE_2	1.76486	2.70858	2.50419	8.9097	2.92812	3.36038	4.86055	2.93537	2.90897	3.05807	8.39663	3.95239	3.05061
ATGE_28	1.87598	2.69873	2.5119	2.96375	2.67027	3.32398	3.98267	2.89798	2.71688	3.11989	2.50444	4.05636	3.86722
ATGE_27	1.80438	2.85382	2.88434	3.07965	2.8756	3.52766	4.76899	3.13836	3.07589	3.34371	2.58696	4.10367	3.80428
ATGE_1	1.91514	2.90977	2.98747	3.16582	3.45836	3.71017	2.85559	3.46175	3.15106	3.44097	2.50559	4.23245	3.45348
ATGE_5	1.94535	2.96877	2.99469	3.34528	3.28812	3.70465	3.12237	3.45356	3.29281	3.54752	3.22199	4.29093	3.47573
ATGE_10	1.8608	2.91972	2.80954	3.03807	2.87792	3.62109	2.82914	3.34392	3.15551	3.32796	3.17999	4.33457	3.61189
ATGE_11	2.17239	2.90421	2.83127	3.08059	2.99778	3.59994	2.83643	3.40196	3.12824	3.3505	2.69403	4.20545	3.53742
ATGE_12	2.31615	2.84533	2.69997	2.98996	2.99827	3.74278	2.71596	3.06242	2.97735	3.35852	2.2684	4.11801	3.32695
ATGE_13	1.91027	2.83758	2.83038	3.0478	3.00802	3.5706	3.0983	3.42438	3.07883	3.36203	2.48568	4.20795	3.42382
ATGE_14	1.91778	2.93268	2.94639	3.08129	2.95723	3.68151	3.09043	3.47536	3.26455	3.71766	2.87617	4.15871	3.72644
ATGE_15	1.88159	2.84938	2.85957	3.05615	3.03823	3.60447	3.04075	3.39741	3.12547	3.38787	3.62893	4.17552	3.53437
ATGE_16	1.91823	2.91409	2.93847	3.09882	3.45935	3.65029	2.92552	3.47319	3.14902	3.38528	3.12679	4.26095	3.43922
ATGE_17	1.93104	2.9244	2.8132	3.04436	3.20739	3.57163	2.95299	3.33497	3.12078	3.36411	3.56285	4.22141	3.43327
ATGE_18	1.91284	2.83764	2.86092	3.14241	2.86057	3.77374	2.71894	3.17548	3.14812	3.42814	2.8694	4.34016	3.39289
ATGE_19	1.93467	2.86045	2.91504	3.14186	3.0038	3.5601	2.91188	3.37265	3.1624	3.38433	4.04263	4.03503	3.25319
ATGE_20	1.94283	2.97462	3.00124	3.64151	3.54376	3.8665	2.96253	3.49673	3.38412	3.6476	3.38899	4.33362	3.48339
ATGE_21	1.89801	2.94422	3.01812	3.23062	3.14181	3.63162	2.89484	3.31332	3.16324	3.42091	2.79923	4.20185	3.46055
ATGE_91	1.88143	2.91244	2.94953	3.1098	2.89015	3.60007	2.83802	3.40239	3.08507	3.33877	2.49937	4.15584	3.50815
ATGE_25	5.38067	2.95498	2.6548	2.86811	3.02836	4.03259	3.18128	2.95449	2.87641	2.85064	2.45633	4.02938	3.33179
ATGE_26	1.91104	2.84944	2.79645	3.08678	3.0894	3.52362	3.15767	3.12377	3.11285	3.28732	2.44893	4.29525	3.36771
ATGE_7	2.20592	2.86078	2.8127	2.99393	3.02921	3.50938	2.73734	3.05558	3.12501	3.42112	3.76765	4.10241	3.39158
ATGE_96	1.881	2.76292	2.7309	3.0004	2.83127	3.47073	2.73896	3.1483	2.82985	3.15205	2.57192	4.15505	3.703
ATGE_97	1.80153	2.83669	2.70922	3.01425	3.08712	3.43708	2.72849	3.11753	2.87871	3.26854	2.72681	4.05651	3.37074
ATGE_100	1.81201	3.06012	2.78383	3.27283	2.76713	3.44626	2.9218	3.56643	2.79148	3.19399	2.42584	4.37068	3.29735
ATGE_101	2.0706	5.24866	2.68679	3.26359	2.80277	3.3945	2.80298	3.15186	2.78092	2.99183	2.38728	4.059	3.28585
ATGE_22	1.87448	3.15351	2.80174	3.02906	3.14279	3.5716	2.81586	3.35314	3.11185	3.38167	2.86538	4.18049	3.3688
ATGE_23	1.91238	3.0221	2.88221	3.0263	2.86158	3.57078	2.76821	3.22517	3.14726	3.44321	3.42291	4.2312	3.24973
ATGE_24	1.87377	3.31262	2.87058	3.18113	2.83514	3.53407	2.95719	3.27807	3.15711	3.38276	2.67954	4.15006	3.35413
ATGE_87	1.89705	2.87133	2.78427	3.03386	2.93454	3.57278	2.80494	3.44373	3.07102	3.52459	2.79129	4.16902	3.27657
ATGE_89	2.04079	2.82383	2.74364	3.23099	2.83273	3.49912	2.75574	3.15343	2.92788	3.49472	2.52494	4.29505	3.36704
ATGE_90	1.86374	2.92146	2.75728	3.51639	2.84691	3.52031	2.75743	3.23016	3.02988	3.69651	2.46106	4.32652	3.43205
ATGE_4	1.82167	2.83806	2.76231	3.00108	2.80692	3.51701	2.67021	3.10237	2.94287	3.2541	2.44385	4.01211	3.35269
ATGE_6	1.83499	2.80141	2.7137	2.94845	2.80937	3.4655	2.83056	3.08865	2.99931	3.25635	2.42804	4.09968	3.26661
ATGE_8	1.681	8.98589	2.55267	2.82116	2.68554	3.54352	2.82778	2.98284	2.92862	3.22759	2.3527	4.05046	3.39702
ATGE_29	1.77028	9.68182	3.05238	2.64323	2.80358	3.57278	2.6223	3.08919	2.82621	3.22489	2.32369	4.12965	3.33989
ATGE_46	1.74949	9.17567	2.62842	2.83706	2.92638	3.36295	2.65194	2.91869	2.92052	3.23537	2.30308	3.86895	3.09941
ATGE_47	1.80806	9.90763	2.70264	2.87421	2.76496	3.46077	2.8183	3.16298	2.99715	3.23818	2.4368	4.09946	3.18507
ATGE_48	1.8494	10.5209	2.75168	3.01589	2.93497	3.45829	2.66305	3.0931	2.96809	3.74395	2.38962	4.03483	3.19022
ATGE_49	1.82383	9.66781	2.68064	2.94828	2.78862	3.53706	2.67061	3.12879	2.95927	3.36328	2.32452	4.02159	3.01733
ATGE_52	1.82118	9.71147	2.74216	3.0726	2.88583	3.48111	2.61452	3.1784	3.02352	3.28675	2.39504	4.11043	3.49157
ATGE_50	1.79772	9.71374	2.72537	3.14963	2.79292	3.52175	2.67647	3.08639	2.94377	3.35716	2.41435	4.21458	3.4412
ATGE_51	1.95408	9.29992	2.74593	2.99342	2.80403	3.52644	2.76598	3.24679	3.05212	3.32429	2.65679	4.134	3.35407
ATGE_31	1.66535	8.87609	2.52529	2.75493	2.68556	3.26611	2.47506	2.94445	2.70916	3.09876	2.31388	3.98059	2.95224
ATGE_32	2.20811	9.24143	2.66698	2.71332	2.78199	3.25944	2.6469	2.94146	2.75283	3.27051	2.31066	3.9351	3.21571
ATGE_33	3.3914	10.5041	6.53712	2.8487	2.75221	3.32524	2.55043	2.94785	2.77412	3.13304	2.34716	3.93121	3.04579
ATGE_53	5.01317	10.6735	4.58505	2.87617	2.74502	3.30746	2.65228	2.93567	2.8235	2.95708	2.06888	3.978	3.05537
ATGE_54	1.86825	9.25384	2.67446	2.86527	2.88233	3.26842	2.55083	2.99039	2.93521	3.16016	2.4153	3.99957	3.22052
ATGE_55	3.27975	8.98798	2.77894	2.87976	2.79392	3.40357	2.48949	3.04686	2.80019	3.03532	2.29784	3.85655	2.98887
ATGE_56	1.83681	10.3523	3.7432	2.94052	2.75217	3.41008	2.62497	3.02105	2.94832	3.11808	2.38954	4.07688	3.0979
ATGE_59	3.61358	10.5395	5.80477	3.03506	2.79624	3.34545	2.52406	2.91985	2.7977	3.10511	2.2486	4.02459	3.03835
ATGE_57	3.00227	11.1923	5.79955	2.9189	2.76882	3.40666	2.58101	3.02568	2.91453	3.17282	2.23567	3.95938	3.15239
ATGE_58	3.18799	7.85716	2.71662	3.04221	2.86616	3.39484	2.69602	3.01071	2.91797	3.23567	2.38549	4.07176	3.25214
ATGE_39	4.58711	11.2432	10.449	2.69187	2.79944	3.18826	2.52514	3.12126	2.84683	3.02763	1.89348	3.90666	3.29022
ATGE_92	2.21241	9.41688	2.94961	2.68345	2.69334	3.27092	2.61836	2.92391	2.7536	2.79027	2.12654	3.8375	3.19303
ATGE_40	3.9881	3.01294	4.12666	3.06711	2.94886	3.61096	2.74715	3.3513	3.09505	3.3871	2.50942	4.10766	3.2151
ATGE_34	7.68257	6.13489	2.94596	3.08299	2.75864	3.54481	2.84024	3.27657	2.92554	3.10959	2.37848	4.17895	3.32294
ATGE_41	9.18558	4.64274	3.38711	3.40752	3.06202	3.46116	3.21605	4.23992	2.95051	3.25155	2.4352	4.30556	5.22946
ATGE_35	1.87342	5.56178	2.67523	3.04963	2.7872	3.56271	2.70728	3.07837	3.01778	3.15523	2.40294	4.1543	3.19361
ATGE_42	3.00088	4.72812	4.14628	3.6667	2.91054	3.49072	2.74347	3.94609	3.01373	3.31307	2.42557	4.22293	4.61781
ATGE_36	1.83406	5.84951	2.76704	3.12745	2.79125	3.45198	3.35792	5.15475	3.05233	3.28143	3.08799	4.13197	3.46762
ATGE_43	2.76203	6.59301	2.90173	3.40894	2.94417	3.6006	2.93202	3.35479	3.07425	3.29387	2.51162	4.1731	3.78779
ATGE_73	2.18812	4.10081	4.08561	4.53544	4.35493	4.54712	3.72875	5.17082	4.74779	4.84076	4.38538	5.54617	5.24514
ATGE_37	1.66193	11.8039	9.90224	2.84396	2.86742	3.3886	2.6325	3.08008	2.87643	3.32518	2.54589	3.98478	3.20196
ATGE_45	1.72622	11.8607	10.8713	2.88096	2.88078	3.3934	2.53598	2.92307	2.95377	3.12295	2.36813	3.93465	3.19368
ATGE_76	3.18588	7.36205	2.80622	2.90779	2.74293	3.49393	2.6442	2.98373	2.79431	3.0007	2.32475	4.17286	2.90393
ATGE_77	6.44833	3.03467	2.65127	2.76303	5.02023	3.32849	2.70215	2.87688	4.4101	3.34191	2.13878	4.12469	3.17797
ATGE_78	4.32181	4.64673	2.66555	3.06024	5.65525	3.43715	2.5362	5.5815	4.48801	3.91309	2.00536	4.0294	3.51885
ATGE_79	1.83467	5.42646	2.75943	3.01835	4.87436	4.44765	2.71844	6.31456	4.74479	7.4411	2.43707	4.11687	3.72642
ATGE_81	1.88452	4.17594	2.80941	3.06278	4.60826	4.15124	2.83748	8.39642	3.70857	7.99438	3.41056	4.17642	3.48885
ATGE_82	1.92801	3.1446	3.10695	4.60587	3.01897	4.36092	3.11245	6.96159	4.14016	3.64017	3.20627	4.47073	5.44887
ATGE_83	1.99027	3.39472	3.50164	4.732	3.17707	4.16435	3.48565	6.24358	3.73892	3.9514	2.75722	4.64346	5.30464
ATGE_84	2.11926	3.34518	3.53334	6.15297	3.27426	4.01757	3.3412	5.15469	3.89089	3.81544	3.12772	4.78529	6.39388

## Sheet: query_ProteinPrenylation
	at5g41820	at5g40280	at5g12210	at3g59380	at4g24490	at3g12070	at2g39550
ATGE_3	2.412	7.55265	9.75956	8.75498	7.66537	6.56114	8.0556
ATGE_9	2.59347	7.65491	9.81796	8.54078	7.7508	6.56895	8.201
ATGE_93	2.55614	6.88984	9.89789	8.81907	7.53506	6.43297	8.27109
ATGE_94	2.36857	6.98321	9.73726	8.62503	7.67988	6.22559	8.34065
ATGE_95	2.51503	6.86987	9.52423	8.65675	7.48046	6.43204	8.26448
ATGE_98	2.73877	6.90414	9.79314	8.75125	7.22682	7.03541	8.35325
ATGE_99	2.33021	6.66357	9.7721	8.65454	7.17185	6.79245	8.14876
ATGE_2	2.40141	6.95045	9.24577	8.31019	7.08687	6.08217	7.53285
ATGE_28	2.5935	7.25163	9.4426	8.36277	7.29255	5.87996	7.5304
ATGE_27	2.44512	7.44828	9.41568	8.33436	7.3003	6.06784	7.6285
ATGE_1	2.52256	6.86703	9.16833	8.20321	6.67311	5.96337	7.74288
ATGE_5	2.64085	6.49251	8.34993	8.21027	7.12922	5.15692	7.27793
ATGE_10	2.59154	6.30809	8.41204	8.04539	7.22039	5.05743	7.17194
ATGE_11	2.57352	6.77751	8.70859	8.09143	7.20938	5.36404	7.37601
ATGE_12	2.38311	6.98351	9.19908	8.06644	6.84624	6.38242	7.80408
ATGE_13	2.42763	7.04742	9.29401	8.09158	6.75164	5.77429	7.91665
ATGE_14	2.52191	6.70938	9.17034	7.94892	6.82737	5.74656	7.64272
ATGE_15	2.6466	6.76805	9.04436	8.14574	6.87821	5.20351	7.68879
ATGE_16	2.45349	6.8679	8.96614	8.14459	6.96728	5.06335	7.67446
ATGE_17	2.52145	6.51662	8.7457	8.20811	7.09233	5.16531	7.55934
ATGE_18	2.42755	6.65637	8.8936	8.24429	7.08078	5.64074	7.46589
ATGE_19	2.4897	7.19162	9.31598	8.32492	7.28053	5.47253	7.59761
ATGE_20	2.502	6.86066	9.13971	8.15873	6.99059	5.65379	7.75394
ATGE_21	2.51989	7.03383	9.1292	8.18847	6.89467	5.60939	8.05723
ATGE_91	2.57495	6.38029	8.6021	8.3006	7.16907	5.46342	7.34439
ATGE_25	2.48792	7.69138	9.53958	8.14308	7.49648	7.36387	8.02001
ATGE_26	2.44716	7.44011	9.62315	8.35667	6.90665	6.36441	7.76882
ATGE_7	2.70111	6.41209	8.34679	7.6829	7.50699	4.99259	7.02822
ATGE_96	2.48228	6.37818	8.59143	8.37576	6.7666	5.37863	7.93273
ATGE_97	2.54668	6.40375	8.66619	8.14385	6.88904	5.33707	7.60286
ATGE_100	2.41889	6.45289	8.7124	8.11182	6.75208	5.67996	7.5811
ATGE_101	2.25096	6.16106	8.73502	7.96162	6.56572	5.80388	7.43329
ATGE_22	2.53983	6.90375	9.18325	8.12771	7.0825	5.64596	7.36837
ATGE_23	2.50098	6.80083	9.07019	8.08114	7.27797	5.36755	7.39222
ATGE_24	2.47319	6.93812	9.08899	8.08884	7.21333	5.27202	7.45109
ATGE_87	2.56052	6.59364	8.10008	8.00797	6.74846	5.23457	7.22018
ATGE_89	2.51119	6.81837	8.13158	8.44414	7.15118	5.36773	7.30631
ATGE_90	2.55515	6.98132	8.18229	8.45999	7.2276	5.88867	6.98708
ATGE_4	2.60663	6.82272	8.73562	8.44039	7.41867	5.90925	6.94268
ATGE_6	2.50398	6.90366	8.93581	8.60288	7.55557	6.26739	6.91345
ATGE_8	2.62987	7.39111	9.06269	8.91794	8.02534	6.66806	7.21408
ATGE_29	2.39394	7.46812	8.79719	9.03321	7.58248	6.77444	7.41437
ATGE_46	2.45523	7.44635	8.82532	9.03162	8.03739	6.67919	7.31909
ATGE_47	2.37234	7.33928	8.79107	8.80624	7.92866	6.38722	7.14559
ATGE_48	2.52286	7.4936	8.81603	8.85757	8.0496	6.73195	7.22995
ATGE_49	2.47249	7.52768	8.97702	8.83713	8.07122	6.62593	7.26137
ATGE_52	2.68923	7.39329	8.86228	8.85693	7.81325	6.38231	7.37546
ATGE_50	2.55758	7.55863	9.06636	8.93536	8.32677	6.78661	7.41818
ATGE_51	2.53682	7.25802	8.95289	8.70045	7.92564	6.28314	7.20464
ATGE_31	2.5884	7.2833	8.87679	8.74599	7.44807	6.09011	7.48382
ATGE_32	2.4471	7.07973	8.79064	8.4982	7.11844	5.54407	7.25464
ATGE_33	2.39542	6.67281	8.79382	8.39341	7.24437	5.49543	6.89356
ATGE_53	2.4079	6.5737	8.7284	8.49996	7.4659	5.07058	6.83014
ATGE_54	2.42533	7.21199	8.87286	8.60174	7.84773	6.16432	7.31291
ATGE_55	2.45998	7.03096	8.55215	8.37062	7.44052	5.87256	7.16353
ATGE_56	2.20358	6.95213	8.77046	8.46037	7.63523	6.04061	6.74943
ATGE_59	2.3053	7.15388	8.85877	8.55119	7.28646	5.60142	7.22893
ATGE_57	2.43709	7.19441	9.12217	8.55843	7.96408	6.20503	7.15384
ATGE_58	2.45673	7.12017	9.17136	8.37945	7.63548	5.5653	7.42348
ATGE_39	2.46443	6.7147	9.12175	8.19468	6.77129	6.10061	7.34946
ATGE_92	2.41997	6.98854	8.75345	8.49698	7.34343	5.71789	6.82278
ATGE_40	2.58542	6.76851	8.92746	8.33299	7.40027	5.22365	7.51323
ATGE_34	2.46485	6.7409	9.02924	8.16106	6.83495	5.81272	7.5895
ATGE_41	2.5272	7.4311	9.69915	8.57583	6.80617	7.09783	8.17961
ATGE_35	2.47285	7.01116	9.29269	8.45782	7.8816	5.32118	7.70754
ATGE_42	2.76753	6.80153	9.5191	8.18317	7.15105	6.49281	7.78263
ATGE_36	2.52168	5.67334	8.56723	8.60291	6.95133	4.98013	6.37251
ATGE_43	2.51367	6.19278	9.14627	8.13914	6.77158	5.87273	7.55788
ATGE_73	4.35197	3.50757	5.75848	9.39646	5.36633	5.74293	6.39357
ATGE_37	2.86509	7.40006	9.03836	8.73583	7.90781	6.13685	6.9898
ATGE_45	2.69069	7.14682	9.09816	8.58632	7.78886	6.30048	6.64175
ATGE_76	2.47129	7.44757	8.86359	8.67018	7.27564	6.20431	7.53017
ATGE_77	2.36642	6.97894	8.2859	8.43019	7.37654	5.96195	6.7679
ATGE_78	2.40081	6.93575	8.0871	8.38959	7.5303	5.89883	6.5889
ATGE_79	2.60386	7.20204	7.72669	8.49114	7.83141	6.13492	6.28033
ATGE_81	2.58612	7.21239	7.70891	8.31174	7.34592	6.14842	6.29856
ATGE_82	3.05008	6.45416	8.01106	7.92433	6.64435	6.79172	5.50519
ATGE_83	2.9498	6.71212	8.26949	7.58896	5.65169	6.82903	5.30253
ATGE_84	2.92307	6.38262	8.42412	7.4136	5.91588	7.12925	5.06042

## Sheet: query_Ubiquinone
	at5g57300	at4g23660	at3g24200	at2g30920
ATGE_3	8.15028	6.41564	8.46344	7.06784
ATGE_9	8.42033	6.22699	8.41362	7.1535
ATGE_93	8.13452	6.28613	8.52587	7.48526
ATGE_94	7.83565	6.43523	8.72269	6.8646
ATGE_95	7.98012	5.95207	8.69735	7.0507
ATGE_98	7.56514	6.60399	8.47769	6.59113
ATGE_99	7.5318	6.3652	8.32682	6.81936
ATGE_2	7.66589	5.96074	8.31259	6.77894
ATGE_28	7.28329	5.67199	8.75321	6.68237
ATGE_27	7.14702	6.21503	8.75109	6.08521
ATGE_1	6.7966	5.72891	7.89091	6.34797
ATGE_5	7.07067	6.07465	8.04183	6.50227
ATGE_10	7.5695	6.12652	7.89247	6.53749
ATGE_11	7.07689	5.76898	7.72036	6.43722
ATGE_12	7.06654	6.07133	8.10448	6.51345
ATGE_13	7.09587	5.41634	8.05568	6.56012
ATGE_14	7.00974	5.58534	8.03255	6.31434
ATGE_15	7.17286	5.31658	8.02561	6.52963
ATGE_16	7.23679	5.24737	8.00038	6.50089
ATGE_17	7.2416	5.81461	8.1321	6.52904
ATGE_18	7.35781	5.97981	8.00215	6.47156
ATGE_19	7.63093	5.58212	8.44372	6.72296
ATGE_20	6.93681	5.34198	7.97997	6.44
ATGE_21	6.7308	5.88846	7.89382	6.22651
ATGE_91	6.96083	6.43578	7.70199	6.38118
ATGE_25	7.09619	7.2328	9.07291	6.6818
ATGE_26	7.21946	6.44252	8.50211	6.22014
ATGE_7	7.27235	6.08049	8.28802	6.6309
ATGE_96	6.62053	6.0836	7.9277	5.8283
ATGE_97	6.78036	5.62362	8.01096	6.28607
ATGE_100	6.43552	6.04548	7.91854	5.72809
ATGE_101	6.72547	6.37024	7.64202	5.95281
ATGE_22	7.19195	5.79875	8.14094	6.41438
ATGE_23	7.44326	6.0504	8.19699	6.64788
ATGE_24	7.31849	5.84478	8.31984	6.42013
ATGE_87	7.21293	5.67736	8.07593	6.55826
ATGE_89	7.36513	6.13551	8.30664	6.70361
ATGE_90	7.62775	5.97668	8.38138	6.76094
ATGE_4	7.65147	6.24985	8.24105	6.91268
ATGE_6	7.93596	6.573	8.30663	7.21751
ATGE_8	8.03212	6.65534	8.32937	7.42238
ATGE_29	7.63189	6.51137	8.38453	7.17485
ATGE_46	7.89147	6.7479	8.22114	7.11295
ATGE_47	7.71416	6.52689	8.47602	7.20208
ATGE_48	7.86012	6.60065	8.46344	7.39305
ATGE_49	7.9721	6.80206	8.68392	7.48745
ATGE_52	8.08296	6.57348	8.62963	7.16212
ATGE_50	7.97762	6.61269	8.79629	7.43803
ATGE_51	7.76667	6.58029	8.47745	7.39567
ATGE_31	7.55527	6.81439	8.33057	7.0807
ATGE_32	7.42831	8.63569	8.3779	6.88475
ATGE_33	7.99708	7.18559	8.50799	6.75977
ATGE_53	8.05385	8.25899	8.25684	6.6013
ATGE_54	7.64666	6.71771	8.47166	6.87089
ATGE_55	7.84409	9.1573	8.51076	6.4964
ATGE_56	7.80127	8.12137	8.64866	6.95842
ATGE_59	7.69643	7.25092	8.39735	6.55707
ATGE_57	7.7451	6.40186	8.74192	7.17311
ATGE_58	7.58407	6.2303	8.57976	6.75125
ATGE_39	7.06354	6.07598	8.52369	6.31255
ATGE_92	7.73005	8.60492	8.20822	6.91601
ATGE_40	7.35852	5.93252	8.3461	6.46617
ATGE_34	7.8594	6.14185	8.35719	6.46938
ATGE_41	7.71434	6.46778	8.83728	6.26774
ATGE_35	7.80526	6.32798	8.95091	6.7786
ATGE_42	6.89698	6.69456	9.20902	6.1002
ATGE_36	9.91802	7.79796	8.84688	6.69629
ATGE_43	6.63419	6.344	8.73122	5.49763
ATGE_73	8.89707	6.97224	9.61012	6.81004
ATGE_37	7.90877	6.43041	8.7702	7.36237
ATGE_45	7.7819	6.30829	8.59138	7.01752
ATGE_76	7.91675	5.70965	8.11558	6.67407
ATGE_77	7.13129	5.61035	8.14846	7.17167
ATGE_78	7.31226	5.76565	8.34546	7.45656
ATGE_79	8.25882	5.90162	8.43597	8.10362
ATGE_81	8.81201	6.02662	8.73533	8.11387
ATGE_82	9.43335	6.57681	9.34017	7.06785
ATGE_83	9.34161	6.78077	9.5822	6.26325
ATGE_84	9.15628	7.11082	9.34895	6.69059

## Sheet: query_MEP
	at4g15560	at5g62790	at5g60600	at4g34350	at1g63970	at2g26930	at2g02500
ATGE_3	8.74776	8.63219	7.23724	8.86167	6.57915	6.0348	6.90285
ATGE_9	8.65894	8.55898	7.27141	9.18037	6.51804	5.92333	6.68184
ATGE_93	9.03336	8.62175	7.5362	9.42264	7.33867	5.69271	6.15533
ATGE_94	10.2503	8.87164	8.0298	10.1054	6.93989	5.87674	5.96519
ATGE_95	9.66474	8.7628	7.90847	9.51458	7.05691	5.6348	5.76944
ATGE_98	10.058	8.54584	7.7034	10.5505	6.71706	5.78922	5.0639
ATGE_99	9.52534	8.66428	7.76342	10.6187	6.88411	5.67791	5.23493
ATGE_2	10.3879	9.90888	8.91353	10.1395	8.39738	6.85783	7.38805
ATGE_28	11.0488	9.69797	9.35635	10.4497	8.83914	6.79629	7.17129
ATGE_27	11.327	9.63131	9.88578	11.0393	8.65724	6.89155	6.96778
ATGE_1	11.4573	11.1252	11.7803	11.3109	10.5619	8.22894	8.83337
ATGE_5	11.8685	11.4382	11.3426	11.5713	10.5492	8.97741	9.74009
ATGE_10	11.724	11.2844	11.257	11.4794	10.4816	9.10281	9.67823
ATGE_11	11.5374	11.1629	11.118	11.0254	10.4669	8.84624	9.39825
ATGE_12	10.7417	10.7176	11.7632	11.1909	10.1567	7.85295	7.3916
ATGE_13	10.8713	10.534	11.4905	10.9978	10.2605	7.85354	7.94158
ATGE_14	11.1052	10.7181	11.3709	10.8238	10.3383	8.19817	8.42789
ATGE_15	10.9501	10.9237	11.2739	10.5167	10.319	8.40018	8.95336
ATGE_16	11.0974	11.0449	11.1382	10.438	10.3491	8.6642	9.1826
ATGE_17	11.171	11.2066	11.0163	10.3925	10.1184	8.75661	9.56548
ATGE_18	11.5985	11.1792	10.9398	10.9361	10.3451	8.70325	9.21294
ATGE_19	10.7425	10.569	10.5551	10.739	9.70468	8.14855	8.74915
ATGE_20	10.9154	11.0764	11.2112	10.7627	10.4819	8.46909	9.08781
ATGE_21	10.9802	10.951	11.3745	10.74	10.3396	8.03974	8.67052
ATGE_91	12.1678	11.5041	11.4988	11.7226	10.5197	8.50677	9.10621
ATGE_25	9.48708	9.49032	11.2391	11.3486	9.40614	7.25949	5.86388
ATGE_26	11.3401	11.2565	11.6653	11.8148	10.1686	7.80201	6.9948
ATGE_7	11.7906	11.5388	11.6868	10.8514	10.0582	9.07753	9.49529
ATGE_96	11.5472	10.2787	11.4869	11.8655	9.8683	7.76445	8.02345
ATGE_97	11.6392	10.2423	11.4634	11.6563	9.97492	7.82779	7.98302
ATGE_100	11.5226	10.2009	11.3858	11.739	9.47795	7.5884	7.43694
ATGE_101	11.564	10.18	11.4172	11.9833	9.49371	7.57722	7.39552
ATGE_22	11.1831	10.7562	10.9659	10.643	9.98962	8.13441	8.7475
ATGE_23	11.5401	10.9315	11.0719	11.2095	10.2374	8.30293	8.8992
ATGE_24	11.4226	10.6733	11.0872	11.037	10.1407	8.20949	8.37748
ATGE_87	11.9534	11.4619	11.0978	11.2674	10.4572	8.63293	9.17023
ATGE_89	11.919	11.3942	10.907	11.2168	9.86929	8.72801	9.18534
ATGE_90	11.7094	11.0599	10.554	10.9537	9.66224	8.49533	9.03664
ATGE_4	11.3498	11.0029	10.4736	10.4679	9.73801	8.56426	9.2547
ATGE_6	10.9061	10.3415	9.72979	9.97615	9.1112	8.12778	8.68997
ATGE_8	11.1385	9.68868	8.99838	9.64905	8.26717	7.38663	8.17642
ATGE_29	10.9465	9.66123	9.12317	9.43165	8.05528	7.06279	7.88384
ATGE_46	11.0897	9.42973	9.11368	9.54593	7.75799	6.88756	7.96555
ATGE_47	11.2952	10.1685	9.69466	9.88092	8.25263	7.5073	8.35837
ATGE_48	11.0496	9.54635	9.07914	9.64415	7.99852	7.01076	7.97199
ATGE_49	11.1342	9.68394	9.10563	9.66073	7.96086	7.18834	8.25243
ATGE_52	11.112	9.75888	9.4938	9.72573	7.9358	7.34243	8.13048
ATGE_50	11.0406	9.86767	9.27221	9.55969	8.1949	7.44344	8.38509
ATGE_51	11.1747	10.0353	9.54528	9.61305	8.20471	7.45881	8.22991
ATGE_31	11.2107	10.3283	9.74086	9.90286	8.52248	7.37614	8.12861
ATGE_32	11.3535	10.5687	10.2982	10.1902	8.8448	7.29596	8.0704
ATGE_33	11.0415	10.3403	10.2585	10.2347	8.90106	7.43632	8.16337
ATGE_53	11.023	10.1485	10.2567	9.92133	8.49914	7.04677	7.65076
ATGE_54	11.4819	10.6166	10.0431	10.2449	8.63943	7.4978	8.42757
ATGE_55	11.0923	10.0864	9.89327	9.566	8.29012	6.9301	7.80796
ATGE_56	11.1074	10.1598	9.80023	9.75405	8.23358	7.40595	8.33106
ATGE_59	11.2254	10.3572	10.3643	10.3271	8.5959	7.21285	8.02478
ATGE_57	11.2654	10.5859	10.1849	9.98884	8.94246	7.3745	8.69846
ATGE_58	11.2467	10.5115	10.3681	10.0908	8.86729	7.60192	8.38602
ATGE_39	10.9371	10.2116	10.5393	11.1204	9.12624	6.99671	7.36691
ATGE_92	11.2345	10.3593	10.1847	10.298	8.51574	7.25859	8.27685
ATGE_40	11.9498	11.3106	10.7821	11.1451	10.03	8.54497	9.2737
ATGE_34	11.1915	11.2137	11.4137	11.7548	10.2235	7.76696	8.22723
ATGE_41	9.96352	10.25	11.469	12.2009	10.2562	6.75863	6.19535
ATGE_35	11.0349	10.1778	9.87323	10.1699	8.99585	7.6496	8.37817
ATGE_42	10.8738	9.90303	10.5458	11.2999	9.07541	6.44124	6.52823
ATGE_36	8.96998	8.8685	9.15299	8.95255	7.92098	6.37399	6.61721
ATGE_43	10.4656	9.45333	10.6087	11.2385	8.86602	6.09386	5.81186
ATGE_73	6.10696	4.04494	6.35191	7.52226	3.13567	5.00064	4.85205
ATGE_37	10.9718	9.94512	9.47575	9.4422	8.14962	7.30796	8.21271
ATGE_45	11.0428	10.5155	9.77151	9.7134	8.54534	7.83164	8.40598
ATGE_76	11.0367	10.8536	10.1065	10.7088	9.02522	7.9939	8.43345
ATGE_77	10.9769	10.3982	10.5808	11.0929	9.3235	7.15882	7.52459
ATGE_78	11.1465	10.2807	10.5662	11.0794	9.3372	6.80509	7.52164
ATGE_79	10.7329	10.2923	9.86921	10.2503	8.22353	6.0099	7.30699
ATGE_81	10.3106	10.1847	9.82056	10.3256	7.98877	5.93448	6.88254
ATGE_82	8.76299	9.63778	9.02124	9.98781	8.0258	4.67345	4.38419
ATGE_83	7.71204	9.44932	8.84949	10.1761	8.1031	3.78044	4.08841
ATGE_84	7.00009	9.26095	8.8767	9.80374	8.15581	4.88652	3.86787

## Sheet: query_Plastoquinone
	at5g53970	at3g63410	at4g32770	at1g06570	at1g64970	at2g18950
ATGE_3	3.21818	9.09576	4.12935	6.2967	3.50149	5.10801
ATGE_9	3.16427	8.92401	4.02514	7.6003	3.55017	4.52882
ATGE_93	6.70119	9.34832	5.73559	7.58191	4.86948	6.65743
ATGE_94	7.13814	9.1042	5.92282	8.81189	4.84494	5.8323
ATGE_95	6.38774	9.17005	5.87024	7.24011	4.73283	5.96837
ATGE_98	6.81836	8.97531	5.88928	8.56802	4.2432	6.96727
ATGE_99	6.53036	8.9601	5.31093	8.10745	4.9095	7.16544
ATGE_2	6.51725	11.3943	7.20668	6.00575	6.87347	7.76221
ATGE_28	6.95449	11.4282	7.60121	7.3737	6.89433	6.7073
ATGE_27	7.38282	11.0258	7.18232	8.93469	7.16935	6.25357
ATGE_1	7.6626	12.7177	8.75571	8.41992	8.29552	7.33699
ATGE_5	7.93	12.8362	8.56758	8.9576	7.62136	7.66594
ATGE_10	7.31533	12.7257	7.60894	7.96531	7.23832	8.25959
ATGE_11	6.74344	12.6657	7.1834	7.63673	6.79642	7.54075
ATGE_12	7.53399	11.9167	8.14119	8.45373	8.76463	7.95718
ATGE_13	7.6949	12.3553	8.14987	7.43374	8.39129	7.415
ATGE_14	7.54101	12.6088	8.20798	6.8253	8.17032	7.27668
ATGE_15	7.27061	12.6972	7.82593	6.47616	7.41398	7.3656
ATGE_16	6.91251	12.6632	7.40205	6.51641	7.00497	7.63697
ATGE_17	6.43787	12.5936	7.06715	6.77575	6.88644	8.15041
ATGE_18	7.75808	12.72	7.8684	7.53933	8.09115	8.40087
ATGE_19	7.10645	12.2839	7.12389	6.86084	6.86912	7.42445
ATGE_20	7.47452	12.6416	7.92587	6.89216	7.48606	7.34154
ATGE_21	7.68407	12.4989	8.4167	7.1835	7.76757	7.06231
ATGE_91	8.02047	12.5327	8.11645	9.0471	7.4978	7.5098
ATGE_25	10.5691	9.86209	6.10986	11.2287	10.1572	10.6119
ATGE_26	9.0492	11.7518	7.79241	9.69612	9.60852	8.65459
ATGE_7	7.8869	12.7433	8.90778	7.79	8.00421	8.73964
ATGE_96	8.91599	12.4934	8.04267	10.4338	6.01359	6.49646
ATGE_97	8.16771	12.4736	7.72879	8.84879	6.686	7.29254
ATGE_100	8.69421	12.1501	8.00295	10.1442	7.45671	7.28905
ATGE_101	8.92108	12.1372	8.16419	10.1137	8.20849	7.62573
ATGE_22	7.12754	12.3641	7.4369	7.13521	7.61798	7.57978
ATGE_23	7.90363	12.4848	8.01125	7.59445	8.10439	8.00116
ATGE_24	7.69737	12.3347	7.67954	7.54483	8.10857	7.94497
ATGE_87	7.25522	12.729	9.65711	8.69718	8.82878	7.9561
ATGE_89	6.68269	12.5818	8.36721	8.2464	8.43561	8.43911
ATGE_90	6.3885	12.3977	7.66838	7.95772	8.41371	8.44984
ATGE_4	6.38185	12.3563	6.88003	6.97293	8.29138	8.77904
ATGE_6	6.08363	12.1169	6.81132	5.49681	8.09383	8.54274
ATGE_8	5.94167	11.9116	6.89513	5.41771	7.67859	8.74588
ATGE_29	6.18276	11.7408	7.205	5.5835	7.37871	8.54097
ATGE_46	6.4673	11.6222	7.76588	5.9476	7.29757	8.55814
ATGE_47	6.91945	12.0129	7.88999	6.57293	8.26498	9.04749
ATGE_48	6.14766	11.4527	7.61821	5.61449	7.31284	8.61552
ATGE_49	5.79979	11.8703	7.52668	5.92145	7.05255	8.7765
ATGE_52	6.3641	11.9121	7.35921	6.04252	7.51727	8.70617
ATGE_50	5.93066	11.8725	7.74863	5.51856	7.26907	8.78745
ATGE_51	6.53861	11.8412	7.58228	5.56073	7.8191	8.98715
ATGE_31	6.78865	12.1189	8.29739	6.9081	9.4615	8.45366
ATGE_32	7.38476	12.1306	9.7169	7.64844	10.0252	8.3338
ATGE_33	7.41326	11.8593	9.14883	8.13088	9.85307	8.29574
ATGE_53	7.25639	11.7657	9.63383	8.1359	9.70277	8.15108
ATGE_54	7.43299	12.0588	8.43424	7.37447	8.60499	9.1515
ATGE_55	6.69725	11.6224	9.64305	7.31142	9.16498	8.27232
ATGE_56	6.10547	11.833	8.82493	7.05848	8.70133	8.63971
ATGE_59	7.15054	11.9208	9.13011	7.70129	9.06043	8.16695
ATGE_57	6.47461	11.8505	8.58662	7.22537	9.05279	8.86224
ATGE_58	7.50442	11.9071	8.44493	7.41047	10.3871	8.91172
ATGE_39	8.67327	11.262	8.72057	9.31697	8.82051	8.44588
ATGE_92	6.8651	11.9077	9.03586	7.17391	9.72241	8.63512
ATGE_40	7.92966	12.6637	8.37333	7.9342	7.85004	8.22003
ATGE_34	9.13792	12.3304	10.2561	9.52133	9.61611	8.39556
ATGE_41	10.7645	10.7027	10.3234	11.2776	9.79633	10.0555
ATGE_35	7.17694	11.674	8.23421	6.90943	11.0336	8.85157
ATGE_42	9.90587	10.2587	8.71366	10.6417	9.10458	9.00932
ATGE_36	7.84939	9.85399	8.50665	9.57608	9.15335	7.12601
ATGE_43	10.0361	9.84497	8.69916	9.73335	8.6424	8.23658
ATGE_73	4.26286	5.8149	5.97825	4.08996	3.38641	2.84673
ATGE_37	5.87896	11.4941	7.74614	6.23967	8.66293	8.57304
ATGE_45	6.43278	11.7867	7.8476	7.07583	8.15548	8.19689
ATGE_76	8.57473	12.2223	8.82635	8.244	8.06715	7.28107
ATGE_77	7.43119	12.2832	10.1179	8.90388	8.96864	7.94996
ATGE_78	7.63478	12.3921	10.5082	8.98165	8.59798	8.36394
ATGE_79	9.11203	12.3583	10.9888	8.58123	5.82203	8.9691
ATGE_81	9.91134	12.0543	11.1423	9.1087	5.42591	8.87097
ATGE_82	10.5209	10.1576	11.2539	10.2493	4.86621	6.75082
ATGE_83	10.5548	9.62866	10.9444	10.2996	3.37238	6.77408
ATGE_84	10.166	8.77564	11.1567	10.4953	4.44741	6.23971

[truncated: 8 more sheets: query_Chlorophyll, query_Carotenoid, query_Phylloquinone, query_Gibberellins, query_Monoterpenoids, Sheet2, query_Diterpenoids_Sesquiterpen, query_Sesterpenoids]
