# Supplementary material for: Functional Gene Network of Prenyltransferases in Arabidopsis thaliana
Source: Molecules. 2019 Dec 12;24(24):4556. doi: 10.3390/molecules24244556 (PMC6943727; doi:10.3390/molecules24244556)
Supplement: Supplementary file 1 [file molecules-24-04556-s001.zip › Table S1 revised.xlsx]

## Sheet: Hárok1
Table S1 Substrate and product specificity and kinetics of prenyltransferases in A.thaliana
Enzyme	Acronym (AGI)	Substrate	Co-substrate	Km	Kcat	Product	Method	Reference
Geranyl diphosphate synthase	GGPPS11/SSU (At4g36810/ At4g38460)	DMAPP	IPP	13,6 ± 3 μM	1,8 ± 0,4 x103 s-1	68,4% GGPP; 31,6% GPP	TLC	[9]
		GPP	IPP	10,3 ± 0,8 μM	1,82 ± 0,12 x103 s-1			[9]
		FPP	IPP	4,9 ± 1,2 μM	0,87 ± 0,1 x103 s-1			[9]
		IPP	DMAPP	5 ± 1,1 μM	3,1 ± 0,28 x103 s-1			[9]
Farnesyl diphosphate synthase	FPPS1 (At5g47770)	DMAPP	IPP			75% FPP; 25% GPP	HPLC	[27]
				22,7 ± 2,1 μM	52,2 min-1			[25]
		GPP	IPP	8,3 ± 1,2 μM	36,4 min-1			[25]
		IPP	DMAPP	23,1 ± 0,4 μM	62,5 min-1			[25]
	FPPS2 (At4g17190)	DMAPP	IPP			traces GPP; FPP	TLC	[28]
				31,5 ± 0,5 μM	197,3 min-1			[25]
		GPP	IPP	11,3 ± 1 μM	132,8 min-1			[25]
		IPP	DMAPP	31,3 ± 0,5 μM	269 min-1			[25]
Geranylgeranyl diphosphate synthase	GGPPS1 (At1g49530)	DMAPP	IPP			72,2% GFPP; 25,1% GGPP; 2,4% GPP; 0,3% FPP	LC-MS/MS	[5]
						0%GFPP; 0%GGPP; 0%FPP; 0%GPP	TLC	[23]
		GPP	IPP			0%GFPP; 0%GGPP; 0%FPP; 0%GPP	TLC	[23]
		FPP	IPP			100% GGPP	TLC	[23]
	GGPPS2 (At2g18620)	DMAPP	IPP			GGPP	TLC	[9]
						GGPP and traces of GPP	LC-MS/MS	[5]
						0%GFPP; 0%GGPP; 0%FPP; 0%GPP	TLC	[23]
		GPP	IPP			66% GGPP; 34% FPP	TLC	[23]
		FPP	IPP			100% GGPP	TLC	[23]
	GGPPS3 (At2g18640)	DMAPP	IPP			0%GFPP; 0%GGPP; 0%FPP; 0%GPP	TLC	[23]
		GPP	IPP			44% GGPP; 32% GFPP; 24% PPPP	TLC	[23]
		FPP	IPP			GGPP	TLC	[23]
						56% GGPP; 28% GFPP; 16% PPPP	TLC	[23]
		GGPP	IPP			traces of PPPP	TLC	[23]
	GGPPS4 (At2g23800)	DMAPP	IPP			0%GFPP; 0%GGPP; 0%FPP; 0%GPP	TLC	[23]
		GPP	IPP			0%GFPP; 0%GGPP; 0%FPP; 0%GPP	TLC	[23]
		FPP	IPP			GGPP	TLC	[53]
						80% GGPP; 20% GFPP	TLC	[23]
	GGPPS11 (At4g36810)	DMAPP	IPP	8,8 ± 0,1 μM	0,59 ± 0,06 x103 s-1	94,5% GGPP; 3,4% GPP; 2,1% FPP	TLC	[9]
						GGPP and traces of GPP	LC-MS/MS	[5]
						71% GGPP; 19% GPP; 10% FPP	TLC	[23]
		GPP	IPP	1,8 ± 0,3 μM	0,61 ± 0,08 x103 s-1			[9]
						57% GGPP; 43% FPP	TLC	[23]
		FPP	IPP			GGPP	TLC	[34]
				10,5 ± 2,1 μM	0,37 ± 0,03 x103 s-1			[9]
						100% GGPP	TLC	[23]
		IPP	DMAPP	2 ± 0,4 μM	0,85 ± 0,11 x103 s-1			[9]
Geranylfarnesyl diphosphate synthase	GFPPS1 (At3g14530)	DMAPP	IPP			>C20	TLC	[9]
						93,9% GFPP; 4,2% GPP; 1,6% GGPP; 0,3% FPP	LC-MS/MS	[5]
						95% GFPP; 5% GGPP	TLC	[23]
		GPP	IPP			68% GFPP; 32% GGPP	TLC	[23]
		FPP	IPP			84% GFPP; 16% GGPP	TLC	[23]
		GGPP	IPP			GFPP	TLC	[23]
	GFPPS2 (At3g14550)	DMAPP	IPP	53,8 ± 0,44 μM	6,78 ± 0,21 x10-4 s-1	57% GPP; 41% GFPP; 2% GGPP	TLC	[23]
		GPP	IPP	24,3 ± 2,7 μM	1,84 ± 0,1 x10-4 s-1	77% GFPP; 23% GGPP	TLC	[23]
		FPP	IPP			GGPP		[34]
				22,9 ± 3,9 μM	6,97 ± 0,78 x10-4 s-1	89% GFPP; 11% GGPP	TLC	[23]
		GGPP	IPP	45,1 ±14,9 μM	0,74 ± 0,26 x10-4 s-1	100% GFPP	TLC	[23]
		IPP	FPP	309,6 ± 103,4 μM	7,66 ± 3,42 x10-4 s-1			[23]
	GFPPS3 (At3g29430)	DMAPP	IPP	47 μM		90,3% GFPP; 5,5% GPP; 3,8% GGPP; 0,4% FPP	LC-MS/MS	[5]
						96% GFPP; 4% GGPP	TLC	[23]
		GPP	IPP	17 μM				[5]
						69% GFPP; 31% GGPP	TLC	[23]
		FPP	IPP	12 μM				[5]
						73% GFPP; 27% GGPP	TLC	[23]
		GGPP	IPP	14 μM				[5]
						100% GFPP	TLC	[23]
		IPP	GGPP	11 μM				[5]
	GFPPS4 (At3g32040)	DMAPP	IPP			84,8% GFPP; 9,3% GPP; 5,6% GGPP; 0,3% FPP	LC-MS/MS	[5]
						54% GFPP; 25% GPP; 21% GGPP	TLC	[23]
		GPP	IPP			58% GFPP; 42% GGPP	TLC	[23]
		FPP	IPP			89% GFPP; 11% GGPP	TLC	[23]
		GGPP	IPP			100% GFPP	TLC	[23]
Solanesyl diphosphate synthase	SPPS1 (At1g78510)	FPP	IPP	5,73 ± 0,45 μM	29,7 ± 0,8 s-1	53% C45; 29% C20; 6,5% C40; 5,9% C25; 3,4% C35; 2,9% C30	TLC	[59]
		GGPP	IPP	1,61 ± 0,21 μM	21 ± 1,4 s-1	82% C45; 12% C25; 3,8% C40; 2,2% C35; 0,9% C30	TLC	[59]
		IPP	FPP	151 ± 17 μM	14,7 ± 0,7 s-1			[59]
		IPP	GGPP	20 ± 1,8 μM	15 ± 0,5 s-1			[59]
	SPPS2 (At1g17050)	FPP	IPP	5,12 ± 0,57 μM		51% C45; 36% C20; 3,6% C25; 3,2% C35; 3,2% C40; 3% C30	TLC	[46]
		GGPP	IPP	0,565 ± 0,178 μM		75% C45; 11% C25; 6,1% C35; 4,8% C30; 3,8% C40	TLC	[46]
		IPP	FPP	248 ± 40 μM				[46]
		IPP	GGPP	37,7 ± 6,9 μM				[46]
	SPPS2Δ (At1g17050)	FPP	IPP	6,89 ± 0,74 μM	3,77 ± 0,15 s-1	54% C45; 30% C20; 5,2% C25; 3,7% C40; 3,6% C35; 3% C30	TLC	[46]
		GGPP	IPP	0,843 ± 0,157 μM	2,33 ± 0,13 s-1	77% C45; 8,7% C25; 5,6% C30; 5,6% C35; 3,5% C40	TLC	[46]
		IPP	FPP	182 ± 30 μM	2,83 ± 0,21 s-1			[46]
		IPP	GGPP	28,9 ± 4,2 μM	1,72 ± 0,1 s-1			[46]
Polyprenyl diphosphate synthase	PPPS1 (At2g34630)	GPP	IPP			54,7% C35; 19,3% C30; 13,9% C40; 7,6% C25; 4,5% C45	TLC	[41]
		FPP	IPP			GPP	TLC+HPLC	[18]
						40,4% C35; 30,1% C30; 14,8% C25; 11,1% C40; 3,6% C45	TLC	[41]
		GGPP	IPP			44,8% C35; 22,8% C30; 14,3% C40; 12,2% C25; 5,7% C45	TLC	[41]
	PPPS2 (At3g20160)	DMAPP	IPP	19,8 ± 3,4 μM	2,07 ± 0,094 x10-4 s-1	58% PPPP; 34% GGPP; 8% GFPP	TLC	[23]
		GPP	IPP	21,2 ± 2,2 μM	4,7 ± 0,35 x10-4 s-1	50% GGPP; 27% PPPP; 23% GFPP	TLC	[23]
		FPP	IPP	34 ± 6,1 μM	9,68 ± 0,11 x10-4 s-1	48% PPPP; 29% GGPP; 23% GFPP	TLC	[23]
		GGPP	IPP	83,1 ±21 μM	1,55 ± 0,27 x10-4 s-1	62% PPPP; 38% GFPP	TLC	[23]
		IPP	FPP	151,1 ± 7,8 μM	2,02 ± 0,22 x10-4 s-1			[23]
cis-Prenyltransferase	CPT1 (At2g23410)	FPP	IPP	0,13 μM				[63]
		GGPP	IPP	3,62 μM				[63]
		IPP	FPP	23 μM		C100-C130 polyprenols with a predominance of C120	TLC+GPC	[63]
						C75-C95 polyprenols with a predominance of C85-C90	TLC	[64]
	CPT2 (At2g23400)
	CPT3 /LEW1 (At2g17570/ At1g11755)	FPP	IPP			Polyprenols <C85	TLC	[10]
	CPT4 (At5g60510)
	CPT5 (At5g60500)
	CPT6 (At5g58780)	GPP	IPP	6.07 ± 0.39 μM	7.55 ± 0.21 x10-3 s-1			[48]
		FPP	IPP	1.88 ± 0.09 μM	13.0 ± 0.5 x10-3 s-1	C20-C40 polyprenols with a predominance of C35	TLC	[48]
		GGPP	IPP	1.07 ± 0.05 μM	6.64 ± 0.15 x10-3 s-1			[48]
		Z,E,E-GGPP	IPP	4.78 ± 0.57 μM	13.7 ± 0.8 x10-3 s-1			[48]
		IPP	FPP	13,1 ± 2,1 μM	14.3 ± 0.5 x10-3 s-1			[48]
	CPT7 (At5g58770)	GPP	IPP	43,91 ± 11,35 μM	0,106 ± 0,008 s-1			[51]
		FPP	IPP	3,83 ± 0,72 μM	0,104 ± 0,004 s-1	C50-C60 polyprenols with a predominance of C55	TLC	[51]
		GGPP	IPP	5,87 ± 0,91 μM	0,109 ± 0,004 s-1			[51]
	CPT8 (At5g58782)
	CPT9 (At5g58784)
SPPS2Δ - SPPS2 truncated by its signal peptide
